# Supplementary material for: Incidence trends and risk prediction nomogram of metachronous second primary lung cancer in lung cancer survivors
Source: PLoS One. 2018 Dec 17;13(12):e0209002. doi: 10.1371/journal.pone.0209002 (PMC6296553; doi:10.1371/journal.pone.0209002)
Supplement: S1 File — (XLSX) [file pone.0209002.s001.xlsx]

## Sheet: mininal dataset
Patient ID	SPLC with same histology	SPLC with different histology	Metachronous second primary lung cancer	Survival months	Rural-Urban Continuum Code 2013	Lung - Surgery to Primary Site	Tumor size	Marital status at diagnosis	Race	Regional nodes positive	Derived AJCC Stage Group, 6th ed (2004+)	Derived AJCC T, 6th ed (2004+)	Derived AJCC M, 6th ed (2004+)	Derived AJCC N, 6th ed (2004+)	Chemotherapy recode (yes, no/unk)	Radiation recode	Derived SS2000	Histology	Grade	Sex	Age
1	0	1	1	26	1	3	1	2	4	0	1	1	0	0	0	0	1	1	3	1	5
2	1	0	1	35	1	3	2	1	4	0	1	2	0	0	0	0	1	1	2	2	5
3	1	0	1	60	1	4	1	1	4	4	1	1	0	0	0	0	1	1	1	1	1
4	1	0	1	35	1	4	1	2	3	4	1	1	0	0	0	0	1	2	3	2	4
5	0	1	1	63	1	3	1	1	4	0	1	2	0	0	0	0	1	1	2	1	5
6	0	1	1	35	1	3	1	1	4	0	1	1	0	0	0	0	1	1	1	1	3
7	0	1	1	51	1	1	1	2	4	4	1	2	0	0	0	1	1	1	1	1	4
8	0	1	1	64	1	4	1	1	4	4	1	2	0	0	0	0	2	1	1	2	4
9	1	0	1	45	1	3	1	1	1	0	1	2	0	0	0	0	2	1	2	1	3
10	0	1	1	30	1	3	2	1	4	4	1	2	0	0	1	1	2	1	1	1	2
11	0	1	1	69	1	3	1	1	4	0	1	1	0	0	0	0	1	5	5	2	4
12	0	1	1	74	1	3	2	1	1	0	1	2	0	0	0	0	1	3	4	2	4
13	0	1	1	60	1	4	2	1	4	4	5	2	2	4	0	0	1	1	1	2	4
14	0	1	1	33	1	3	1	2	4	0	1	1	0	0	1	0	1	5	3	1	3
15	0	1	1	62	1	1	4	1	1	4	3	0	0	2	1	1	2	4	5	2	3
16	0	1	1	75	1	3	1	2	3	0	1	1	0	0	0	0	1	2	3	1	2
17	0	1	1	36	1	3	1	2	4	0	1	2	0	0	0	0	2	1	3	2	3
18	0	1	1	34	1	4	1	2	4	4	1	2	0	0	1	0	2	5	3	2	3
19	0	1	1	34	1	3	1	1	4	0	1	1	0	0	0	0	1	1	5	1	2
20	0	1	1	65	1	3	1	1	4	0	1	1	0	0	0	0	1	1	2	1	3
21	0	1	1	49	1	3	1	2	4	3	2	1	0	1	1	0	2	1	3	1	3
22	0	1	1	75	1	3	3	1	4	0	1	2	0	0	1	0	2	2	3	2	3
23	0	1	1	54	1	3	2	2	4	0	1	2	0	0	0	0	2	1	2	1	3
24	1	0	1	73	1	3	2	1	4	0	1	2	0	0	0	0	1	2	3	2	4
25	0	1	1	55	1	1	3	1	4	4	1	2	0	0	1	1	1	4	5	2	3
26	1	0	1	33	1	3	1	2	4	0	1	1	0	0	1	0	1	1	3	1	2
27	0	1	1	71	1	4	2	1	4	0	1	2	0	0	0	0	1	1	2	2	5
28	0	1	1	75	1	3	1	1	4	1	2	1	0	1	1	0	2	2	3	2	3
29	0	1	1	54	1	4	1	1	4	0	1	1	0	0	0	0	1	2	2	2	3
30	0	1	1	24	1	3	1	2	3	0	1	1	0	0	0	0	1	1	3	1	5
31	0	1	1	47	1	3	2	1	1	0	1	2	0	0	0	0	1	1	1	1	4
32	0	1	1	57	1	4	1	1	4	0	1	1	0	0	0	0	1	1	1	1	2
33	0	1	1	76	1	3	1	1	1	0	3	4	0	2	0	0	3	5	5	2	4
34	1	0	1	33	1	3	2	2	4	0	1	2	0	0	0	0	1	1	2	2	2
35	0	1	1	51	1	3	2	1	4	0	1	2	0	0	1	0	1	1	2	1	3
36	1	0	1	46	1	3	1	1	4	0	1	1	0	0	0	0	1	1	2	2	4
37	0	1	1	48	1	1	2	2	4	4	3	2	0	3	1	1	3	4	5	1	3
38	0	1	1	35	1	3	1	2	4	0	1	2	0	0	1	0	2	5	3	2	2
39	0	1	1	75	1	3	1	1	4	0	1	1	0	0	0	0	1	1	3	1	3
40	0	1	1	58	1	3	1	1	4	0	1	1	0	0	0	0	1	1	1	1	3
41	0	1	1	55	1	3	1	1	4	0	1	2	0	0	0	0	2	2	3	1	4
42	0	1	1	30	1	3	2	2	4	3	2	2	0	1	1	0	2	3	3	2	3
43	0	1	1	50	1	3	1	1	3	4	2	2	0	1	1	0	2	1	3	1	3
44	1	0	1	34	1	3	1	2	4	0	1	1	0	0	0	0	1	1	2	1	2
45	0	1	1	35	1	3	1	1	4	0	1	1	0	0	0	0	1	1	2	2	3
46	0	1	1	69	1	1	1	1	3	4	1	2	0	0	0	1	1	2	3	2	5
47	0	1	1	36	1	3	1	2	4	0	1	2	0	0	0	0	1	1	1	2	5
48	1	0	1	54	1	3	1	1	3	0	3	4	0	0	0	0	3	1	2	2	3
49	0	1	1	48	1	1	2	1	3	4	3	2	0	2	0	1	2	1	5	1	2
50	0	1	1	46	1	3	4	2	4	0	1	2	0	0	0	0	1	1	5	1	5
51	1	0	1	59	1	4	4	2	3	4	1	2	0	0	0	0	2	1	5	2	2
52	0	1	1	81	2	3	1	2	4	0	1	1	0	0	0	0	1	3	4	1	3
53	0	1	1	47	1	3	1	1	4	0	1	1	0	0	0	0	1	1	1	2	2
54	0	1	1	55	1	3	1	1	3	0	1	2	0	0	0	0	2	1	2	1	3
55	0	1	1	52	1	1	2	2	4	0	1	2	0	0	0	0	1	2	5	1	5
56	0	1	1	70	1	3	2	2	4	0	1	2	0	0	0	0	1	1	5	1	3
57	1	0	1	66	1	3	2	1	4	0	1	2	0	0	1	0	1	1	1	1	4
58	0	1	1	29	1	3	4	1	4	4	5	6	0	0	0	0	4	4	5	2	3
59	0	1	1	77	1	3	1	1	4	1	2	1	0	1	1	0	2	1	2	1	1
60	1	0	1	48	1	3	4	2	4	0	1	2	0	0	0	0	2	2	2	1	4
61	1	0	1	52	1	3	2	1	4	0	1	2	0	0	0	0	2	2	2	2	5
62	0	1	1	63	2	3	1	1	4	0	1	1	0	0	0	0	1	1	1	1	1
63	1	0	1	24	1	3	1	1	4	0	3	4	0	0	1	0	2	1	2	2	3
64	0	1	1	43	1	3	3	2	4	0	1	2	0	0	1	0	2	2	2	2	4
65	0	1	1	72	1	4	1	1	4	0	1	2	0	0	0	0	2	1	3	1	4
66	0	1	1	49	1	1	2	2	4	4	3	2	0	2	0	1	2	1	2	1	5
67	1	0	1	72	1	3	2	1	4	0	1	2	0	0	1	0	2	1	3	1	2
68	0	1	1	51	1	1	2	1	4	0	2	3	0	0	1	1	2	2	3	2	3
69	1	0	1	75	1	3	1	2	4	0	1	1	0	0	0	0	1	1	1	2	4
70	0	1	1	34	1	3	4	1	4	0	5	6	0	0	0	0	1	1	5	2	4
71	0	1	1	48	1	3	1	2	4	0	1	1	0	0	0	0	1	1	2	1	4
72	1	0	1	56	2	3	1	1	4	0	1	2	0	0	0	0	2	1	1	1	3
73	0	1	1	82	1	4	1	1	4	4	1	1	0	0	0	0	1	1	1	1	3
74	0	1	1	29	1	3	1	1	4	0	3	4	0	0	1	0	3	1	1	1	1
75	0	1	1	70	2	3	2	2	4	2	2	2	0	1	1	1	2	1	1	1	2
76	0	1	1	66	2	3	1	1	4	0	1	1	0	0	0	0	1	1	3	2	3
77	0	1	1	81	1	3	1	2	4	0	1	1	0	0	0	0	1	5	3	1	4
78	0	1	1	76	1	3	1	2	4	3	3	1	0	2	1	1	2	1	3	1	3
79	0	1	1	58	1	4	1	2	4	0	1	1	0	0	0	0	1	2	2	1	3
80	0	1	1	39	1	1	4	1	4	4	5	6	0	4	0	1	4	1	5	1	3
81	0	1	1	81	1	3	1	1	4	0	1	1	0	0	0	0	1	1	1	1	3
82	0	1	1	25	1	3	2	3	4	0	5	6	0	0	0	0	1	5	3	2	3
83	0	1	1	52	1	1	1	1	4	4	3	2	0	2	1	1	2	2	2	2	4
84	1	0	1	79	1	3	2	1	4	0	1	2	0	0	0	0	1	2	2	2	4
85	0	1	1	82	1	1	1	1	4	4	3	4	0	2	1	1	3	4	5	1	3
86	1	0	1	51	1	3	1	1	4	0	1	1	0	0	0	0	1	1	1	1	2
87	0	1	1	39	1	4	1	1	4	0	1	2	0	0	0	0	2	1	2	2	5
88	0	1	1	41	1	3	1	2	4	0	1	1	0	0	0	0	1	1	2	2	4
89	1	0	1	52	1	3	1	2	4	0	1	1	0	0	0	0	1	1	2	1	3
90	0	1	1	46	1	3	1	1	4	0	1	2	0	0	1	0	1	1	2	1	3
91	0	1	1	37	2	1	4	1	4	4	5	2	2	2	1	1	2	4	4	2	3
92	0	1	1	72	1	1	1	2	4	4	4	6	1	0	1	0	3	1	5	1	4
93	0	1	1	28	1	3	2	1	4	1	3	2	0	2	1	0	2	1	1	1	2
94	1	0	1	75	1	4	1	1	4	0	1	1	0	0	0	0	1	1	1	1	4
95	0	1	1	36	1	3	1	1	4	4	1	1	0	0	1	1	1	1	5	1	4
96	0	1	1	26	1	3	1	1	4	0	1	1	0	0	0	0	1	1	2	2	3
97	0	1	1	30	1	1	4	1	4	3	3	6	0	2	1	1	2	5	4	2	3
98	0	1	1	25	1	2	3	1	4	0	3	4	0	0	0	0	2	1	2	1	4
99	0	1	1	61	1	3	1	2	4	0	1	1	0	0	0	0	1	4	3	1	4
100	0	1	1	48	1	3	2	1	4	0	1	2	0	0	1	0	1	1	2	1	3
101	1	0	1	39	1	1	1	1	4	4	1	1	0	0	1	1	1	1	2	2	4
102	0	1	1	48	1	3	2	1	4	0	1	2	0	0	0	0	2	5	3	1	4
103	0	1	1	74	1	3	3	3	4	0	1	2	0	0	1	0	2	2	4	2	4
104	1	0	1	65	1	3	3	1	4	4	1	2	0	0	1	0	1	1	1	1	4
105	0	1	1	56	1	3	2	1	4	0	1	2	0	0	1	0	2	1	2	2	4
106	1	0	1	45	1	3	1	1	4	0	1	2	0	0	1	0	1	1	1	2	3
107	1	0	1	61	1	4	1	1	4	0	5	6	0	0	0	0	1	5	5	1	3
108	1	0	1	43	1	3	1	1	4	0	3	4	0	0	1	0	2	1	1	2	4
109	0	1	1	31	1	3	1	1	4	0	1	1	0	0	0	0	1	5	1	1	3
110	0	1	1	77	1	3	1	2	4	0	1	2	0	0	1	0	2	1	1	1	4
111	0	1	1	32	1	3	2	1	4	0	4	2	1	0	1	0	3	1	1	1	1
112	0	1	1	27	2	3	1	1	4	0	1	1	0	0	0	0	1	1	2	1	3
113	0	1	1	52	1	3	1	1	4	0	1	1	0	0	0	0	1	1	3	2	3
114	1	0	1	27	1	3	1	1	4	0	1	2	0	0	0	0	2	1	2	1	3
115	0	1	1	54	1	3	1	2	4	0	1	1	0	0	0	0	1	1	2	1	4
116	0	1	1	24	1	4	1	1	4	0	1	1	0	0	0	0	1	1	2	2	4
117	0	1	1	35	1	3	1	2	3	0	1	2	0	0	0	0	1	2	2	1	2
118	1	0	1	46	1	4	1	1	4	4	5	6	0	0	0	0	1	5	1	1	3
119	0	1	1	34	1	3	2	1	4	0	1	2	0	0	0	0	1	1	1	1	1
120	0	1	1	37	1	3	2	2	4	0	1	2	0	0	0	0	1	2	3	1	4
121	0	1	1	48	1	3	1	3	4	0	1	2	0	0	1	0	2	5	3	1	4
122	0	1	1	78	1	4	1	1	3	0	1	1	0	0	0	0	1	1	5	2	2
123	0	1	1	57	1	3	2	1	3	0	1	2	0	0	0	0	1	1	1	1	3
124	0	1	1	56	1	1	1	1	4	4	1	1	0	0	1	0	1	1	5	2	4
125	0	1	1	30	1	3	1	1	4	0	1	1	0	0	0	0	1	2	1	2	2
126	1	0	1	42	1	3	2	1	4	0	1	2	0	0	0	0	1	1	3	2	5
127	0	1	1	55	1	3	1	2	4	0	1	1	0	0	0	0	1	1	5	1	3
128	0	1	1	77	1	1	2	1	4	4	4	4	1	3	1	0	3	1	3	1	1
129	0	1	1	58	1	1	2	2	4	0	1	2	0	0	1	1	1	2	2	2	4
130	0	1	1	67	2	1	2	2	4	4	3	2	0	2	1	1	2	4	5	1	2
131	0	1	1	43	1	4	1	3	4	4	1	1	0	0	1	1	1	4	3	2	3
132	1	0	1	67	1	4	2	3	4	4	1	2	0	0	0	0	1	2	2	2	5
133	1	0	1	82	1	3	1	1	4	0	1	1	0	0	0	0	1	1	3	1	3
134	1	0	1	27	1	3	1	1	4	0	1	1	0	0	0	0	1	1	5	1	4
135	1	0	1	62	1	3	1	1	4	0	1	1	0	0	0	0	1	1	2	1	4
136	0	1	1	33	1	3	1	2	4	3	3	2	0	2	1	0	2	1	3	1	4
137	1	0	1	51	1	3	1	1	4	0	1	1	0	0	0	0	1	1	3	2	2
138	0	1	1	39	1	1	4	2	4	4	3	4	0	2	1	1	3	4	5	1	4
139	0	1	1	62	1	3	1	2	4	0	2	3	0	0	0	0	2	2	3	2	4
140	0	1	1	69	1	3	2	1	4	2	3	2	0	2	1	0	2	1	2	1	2
141	0	1	1	73	1	3	2	2	4	0	1	2	0	0	1	0	2	2	3	1	4
142	1	0	1	50	1	4	1	1	4	0	3	4	0	0	0	0	2	1	3	1	3
143	0	1	1	72	1	3	2	1	4	0	1	2	0	0	0	0	1	2	3	1	3
144	0	1	1	83	1	3	1	1	4	4	1	1	0	0	1	0	1	1	5	1	2
145	0	1	1	26	1	3	1	3	4	0	1	1	0	0	0	0	1	1	2	1	4
146	0	1	1	62	1	1	1	1	4	4	2	1	0	1	1	1	2	4	5	1	3
147	0	1	1	33	1	3	1	1	4	0	1	1	0	0	0	0	1	1	2	1	4
148	1	0	1	66	1	3	1	1	4	0	1	1	0	0	0	0	1	1	2	1	4
149	0	1	1	36	1	1	1	2	4	4	1	1	0	0	0	1	1	2	3	1	5
150	0	1	1	38	1	1	2	1	4	4	3	2	0	2	1	1	2	4	5	2	5
151	1	0	1	41	1	3	1	1	4	0	1	1	0	0	0	0	1	1	2	1	3
152	0	1	1	41	1	3	2	2	4	0	1	2	0	0	1	0	1	1	3	2	3
153	0	1	1	43	1	1	1	2	4	4	3	1	0	2	0	1	2	1	5	1	4
154	0	1	1	30	1	3	1	2	4	0	1	1	0	0	0	0	1	1	2	1	3
155	0	1	1	28	1	3	1	2	4	1	3	1	0	2	1	1	2	2	2	2	3
156	1	0	1	53	1	3	1	1	4	0	1	2	0	0	0	0	2	1	2	1	3
157	0	1	1	77	1	3	2	2	4	0	1	2	0	0	0	0	1	1	1	1	1
158	0	1	1	64	1	3	1	1	3	0	1	1	0	0	0	0	1	2	3	2	4
159	0	1	1	35	1	3	1	2	4	0	1	2	0	0	0	0	2	1	2	2	4
160	0	1	1	50	1	3	1	1	4	0	1	1	0	0	0	0	1	1	2	1	3
161	1	0	1	26	1	3	1	2	4	0	1	1	0	0	0	0	1	2	3	1	5
162	1	0	1	54	1	3	2	1	4	0	1	2	0	0	0	0	1	1	3	2	5
163	1	0	1	54	1	4	1	1	3	0	1	1	0	0	0	0	1	1	2	2	2
164	0	1	1	25	1	3	2	2	4	0	1	2	0	0	0	0	1	1	2	2	4
165	0	1	1	35	1	3	2	1	4	0	1	2	0	0	1	0	1	2	3	2	3
166	1	0	1	24	1	4	1	1	4	0	1	1	0	0	0	0	1	1	1	1	3
167	0	1	1	33	1	3	1	2	4	0	3	4	0	0	0	0	2	2	2	1	3
168	0	1	1	25	1	3	2	3	4	0	1	2	0	0	0	0	1	1	2	2	4
169	0	1	1	24	1	1	4	2	4	4	5	6	2	4	0	0	4	5	1	1	4
170	0	1	1	35	1	4	1	2	4	0	1	1	0	0	0	0	1	2	4	2	2
171	0	1	1	36	1	4	1	1	4	4	1	1	0	0	0	0	1	1	2	1	4
172	0	1	1	30	1	3	2	3	4	0	1	2	0	0	0	0	2	2	3	1	4
173	0	1	1	25	1	1	1	1	4	4	1	1	0	0	0	1	1	1	3	2	3
174	0	1	1	27	1	1	2	1	3	4	3	4	0	2	1	1	3	4	4	2	5
175	1	0	1	35	1	3	2	1	4	0	1	2	0	0	0	0	1	2	2	2	4
176	0	1	1	41	1	4	1	1	4	4	1	1	0	0	1	1	1	4	3	2	3
177	0	1	1	81	1	1	4	1	4	4	1	2	0	0	1	1	2	4	4	2	3
178	1	0	1	51	1	4	1	1	4	4	1	1	0	0	0	0	1	1	5	2	4
179	0	1	1	64	1	4	2	2	4	0	1	2	0	0	1	1	1	2	2	2	3
180	0	1	1	55	1	4	1	1	4	0	1	1	0	0	0	0	1	1	2	2	3
181	0	1	1	29	1	4	1	2	4	0	1	1	0	0	0	1	1	2	2	1	4
182	0	1	1	43	1	1	1	2	4	0	1	1	0	0	1	0	1	4	3	1	4
183	1	0	1	28	1	3	1	1	4	0	1	2	0	0	0	0	1	1	5	2	3
184	1	0	1	62	1	3	1	1	4	0	1	1	0	0	0	0	1	1	2	2	1
185	0	1	1	72	1	3	1	2	4	0	1	1	0	0	0	0	1	5	3	1	2
186	0	1	1	30	1	3	1	1	4	0	1	2	0	0	0	0	2	2	2	2	3
187	0	1	1	50	1	1	2	2	4	4	3	2	0	2	1	1	2	4	5	1	1
188	0	1	1	54	1	3	2	1	3	0	1	2	0	0	0	0	1	2	3	1	3
189	1	0	1	56	1	3	1	2	4	0	1	1	0	0	0	0	1	2	3	2	3
190	1	0	1	48	1	3	1	1	4	0	1	1	0	0	0	0	1	1	2	1	2
191	0	1	1	41	1	3	2	2	4	0	1	2	0	0	0	0	1	1	3	2	4
192	0	1	1	33	1	3	2	2	4	1	3	2	0	2	1	0	2	2	3	1	2
193	1	0	1	52	1	3	1	2	4	0	1	1	0	0	0	0	1	1	2	2	3
194	1	0	1	55	1	3	1	1	4	0	1	1	0	0	0	0	1	1	1	2	2
195	0	1	1	31	1	3	1	1	4	0	1	1	0	0	0	0	1	5	5	1	3
196	0	1	1	26	1	3	1	2	4	0	1	1	0	0	0	0	1	5	3	1	1
197	1	0	1	60	1	3	2	3	3	0	1	2	0	0	0	0	1	2	3	1	5
198	0	1	1	64	1	1	4	1	4	4	4	6	1	0	1	0	3	1	5	1	1
199	0	1	1	82	1	1	3	1	4	4	2	3	0	0	1	1	2	2	3	1	3
200	0	1	1	78	1	3	4	3	4	1	3	2	0	2	1	1	2	1	2	1	4
201	1	0	1	68	1	4	1	3	4	0	1	1	0	0	0	0	1	1	2	1	5
202	0	1	1	51	1	3	1	1	4	0	1	1	0	0	0	0	1	1	1	1	3
203	0	1	1	64	1	4	1	1	4	4	1	1	0	0	0	0	1	1	5	2	4
204	0	1	1	48	1	4	1	2	4	0	1	1	0	0	0	0	1	1	1	1	3
205	0	1	1	55	1	3	1	1	4	1	2	2	0	1	1	0	2	2	2	2	4
206	0	1	1	66	1	3	1	2	4	0	1	2	0	0	0	0	2	5	2	1	5
207	1	0	1	69	1	1	4	1	4	4	3	4	0	0	1	1	3	1	5	2	3
208	1	0	1	60	1	3	1	2	4	0	1	1	0	0	0	0	1	2	2	1	4
209	1	0	1	76	1	3	1	2	4	0	1	1	0	0	0	0	1	1	2	1	4
210	0	1	1	67	1	1	1	1	4	0	3	2	0	2	1	1	2	4	5	1	4
211	0	1	1	81	1	1	2	1	3	4	3	2	0	2	1	1	2	1	5	2	4
212	0	1	1	46	1	3	2	1	4	0	1	2	0	0	1	0	1	2	2	2	3
213	0	1	1	45	1	3	1	1	4	0	1	1	0	0	0	0	1	3	4	1	4
214	0	1	1	46	1	4	1	2	3	2	5	6	0	2	0	1	2	5	1	1	4
215	0	1	1	65	1	1	1	3	4	4	1	1	0	0	0	1	1	1	5	1	4
216	0	1	1	80	1	3	2	1	4	0	1	2	0	0	0	0	2	1	5	2	4
217	0	1	1	63	1	3	1	1	4	0	3	4	0	0	0	0	3	1	1	1	3
218	0	1	1	41	1	3	1	2	4	0	1	2	0	0	0	0	2	1	2	1	2
219	1	0	1	75	1	3	1	2	4	0	1	1	0	0	0	0	1	2	2	1	4
220	0	1	1	55	1	1	2	2	4	4	3	2	0	2	1	1	2	4	4	2	3
221	0	1	1	30	1	3	2	1	4	0	1	2	0	0	0	0	1	1	2	2	4
222	0	1	1	73	1	1	1	1	4	4	1	2	0	0	0	1	1	1	5	1	2
223	1	0	1	52	1	3	1	1	4	0	1	2	0	0	0	0	2	1	3	1	1
224	0	1	1	81	1	4	2	1	4	4	3	4	0	2	1	1	2	2	3	2	3
225	1	0	1	55	1	3	1	2	4	0	1	1	0	0	0	1	1	1	2	2	4
226	0	1	1	29	1	3	1	2	3	0	3	4	0	0	1	0	2	1	3	2	2
227	0	1	1	79	1	3	1	2	4	0	1	1	0	0	0	0	1	1	1	1	2
228	1	0	1	62	1	4	1	1	4	0	1	1	0	0	0	0	1	1	2	1	4
229	0	1	1	68	1	4	2	1	3	0	1	2	0	0	0	0	1	1	2	1	3
230	1	0	1	38	1	3	2	2	4	0	1	2	0	0	0	0	1	2	2	1	3
231	1	0	1	31	1	3	1	1	4	0	1	1	0	0	0	0	1	2	2	2	3
232	0	1	1	77	1	4	1	1	4	0	1	2	0	0	1	0	1	2	3	2	3
233	0	1	1	52	1	3	1	1	4	0	1	1	0	0	0	0	1	2	3	2	4
234	0	1	1	77	1	1	1	2	4	4	3	3	0	2	1	1	2	3	5	1	4
235	0	1	1	31	1	4	1	1	4	0	1	1	0	0	0	0	1	1	2	2	3
236	1	0	1	27	1	3	1	2	4	0	1	1	0	0	0	0	1	1	5	1	2
237	0	1	1	53	1	4	1	2	4	4	1	2	0	0	0	0	2	1	1	2	3
238	1	0	1	61	1	4	1	2	4	0	1	2	0	0	1	0	2	1	3	1	5
239	0	1	1	57	1	3	1	3	4	0	1	1	0	0	0	0	1	1	3	1	4
240	1	0	1	38	1	3	1	2	4	0	1	1	0	0	0	0	1	1	5	1	3
241	1	0	1	48	1	3	4	1	4	0	3	4	0	0	1	0	1	1	2	2	4
242	1	0	1	42	1	3	2	2	3	0	1	2	0	0	0	0	1	1	3	1	1
243	0	1	1	61	1	1	1	2	4	4	1	1	0	0	1	1	1	1	5	1	3
244	0	1	1	76	1	4	1	1	4	0	1	1	0	0	0	0	1	1	1	2	2
245	0	1	1	72	1	4	1	2	4	0	1	1	0	0	0	1	1	2	2	2	3
246	0	1	1	70	1	3	1	1	4	0	1	1	0	0	0	0	1	2	2	2	3
247	0	1	1	81	1	3	1	1	4	0	1	1	0	0	0	0	1	1	2	1	1
248	0	1	1	58	1	1	1	2	4	4	3	2	0	2	1	1	2	4	3	1	4
249	1	0	1	51	1	3	2	1	4	0	1	2	0	0	0	0	2	1	3	2	4
250	1	0	1	58	1	3	1	1	4	0	1	1	0	0	1	0	1	1	3	1	3
251	1	0	1	26	1	3	1	1	4	4	1	1	0	0	0	0	1	1	1	2	3
252	0	1	1	47	1	3	1	1	4	0	1	1	0	0	0	0	1	2	2	2	4
253	0	1	1	46	1	4	1	1	4	4	3	4	0	0	0	0	2	1	5	2	5
254	0	1	1	35	1	1	1	2	3	4	3	1	0	2	0	0	2	1	2	1	4
255	0	1	1	28	1	3	1	2	4	2	3	1	0	2	1	1	2	5	2	1	3
256	0	1	1	78	1	4	1	1	4	4	5	6	0	0	0	0	1	5	1	2	4
257	0	1	1	67	1	3	1	1	4	1	3	2	0	2	1	1	2	2	3	1	3
258	0	1	1	76	1	3	1	1	3	0	1	1	0	0	0	0	1	3	3	2	5
259	1	0	1	33	1	3	1	2	1	0	1	1	0	0	0	0	1	1	1	2	5
260	0	1	1	51	2	3	2	1	1	0	1	2	0	0	0	0	2	1	2	2	4
261	0	1	1	75	1	3	2	1	1	2	3	2	0	2	1	1	2	1	3	2	4
262	0	1	1	49	1	3	1	1	1	3	3	1	0	2	1	0	2	1	2	1	2
263	0	1	1	62	1	3	3	1	1	1	3	3	0	2	1	1	3	2	3	1	3
264	0	1	1	46	1	3	1	2	1	0	2	3	0	0	0	1	2	2	2	2	3
265	0	1	1	80	1	3	1	1	4	0	1	2	0	0	1	0	1	1	2	1	1
266	0	1	1	26	1	1	1	1	1	4	4	4	1	3	1	0	3	5	1	1	3
267	1	0	1	63	1	3	1	1	1	0	1	1	0	0	0	0	1	1	3	2	3
268	0	1	1	31	1	4	1	1	1	2	3	1	0	2	1	1	2	1	3	2	3
269	0	1	1	67	1	3	1	1	4	0	3	4	0	0	1	1	2	4	3	2	2
270	1	0	1	38	1	3	1	1	1	0	1	2	0	0	0	0	2	1	2	1	5
271	0	1	1	25	2	4	1	1	1	4	1	1	0	0	0	0	1	1	3	2	4
272	1	0	1	72	3	3	1	2	4	0	1	2	0	0	0	0	2	1	1	1	3
273	1	0	1	40	2	3	1	1	4	0	1	1	0	0	0	0	1	1	2	1	4
274	1	0	1	34	2	1	2	2	4	4	1	2	0	0	0	1	1	1	3	1	4
275	0	1	1	56	1	3	3	1	4	0	1	2	0	0	0	0	1	1	1	1	4
276	0	1	1	62	2	1	1	1	4	4	3	2	0	3	1	1	3	5	3	2	4
277	0	1	1	38	1	4	1	1	4	4	1	1	0	0	0	0	1	5	4	1	4
278	0	1	1	36	2	3	1	1	4	0	1	2	0	0	1	1	2	4	5	1	3
279	1	0	1	83	1	3	1	1	4	0	1	2	0	0	1	0	1	2	2	2	3
280	0	1	1	25	2	3	1	1	4	0	1	1	0	0	0	0	1	2	3	2	3
281	1	0	1	78	1	3	1	2	4	0	1	1	0	0	0	0	1	5	3	1	2
282	0	1	1	47	1	1	2	2	4	4	1	2	0	0	1	1	1	4	5	2	3
283	0	1	1	83	1	3	1	1	4	0	1	1	0	0	0	0	1	1	5	2	4
284	0	1	1	68	2	3	1	2	4	0	1	2	0	0	0	0	1	2	3	2	3
285	1	0	1	60	2	4	1	1	4	4	1	2	0	0	0	0	2	1	1	2	5
286	0	1	1	47	1	3	1	1	3	0	1	1	0	0	0	0	1	1	5	1	3
287	0	1	1	42	2	3	2	1	4	0	2	3	0	0	1	1	2	2	2	2	3
288	0	1	1	82	1	3	1	1	4	4	1	2	0	0	1	1	2	1	2	2	2
289	0	1	1	45	1	3	1	1	4	0	1	1	0	0	0	0	1	2	3	2	4
290	0	1	1	57	1	3	1	2	4	0	1	1	0	0	0	0	1	1	2	2	3
291	0	1	1	40	2	3	1	1	4	0	1	1	0	0	0	0	1	2	2	1	2
292	1	0	1	30	1	4	1	1	4	4	1	1	0	0	0	0	1	2	3	2	4
293	0	1	1	50	1	1	2	1	4	4	3	4	0	1	1	1	2	2	5	2	4
294	0	1	1	25	1	3	2	1	4	0	1	2	0	0	0	0	2	2	3	2	3
295	0	1	1	54	1	3	2	1	4	2	2	2	0	1	0	0	2	5	3	1	5
296	0	1	1	45	2	3	2	1	4	0	1	2	0	0	1	0	1	2	2	2	4
297	0	1	1	31	1	1	2	2	3	4	1	2	0	0	1	1	2	4	5	2	3
298	0	1	1	37	1	3	1	1	4	0	1	1	0	0	0	0	1	2	2	2	4
299	1	0	1	44	1	3	1	1	4	4	1	2	0	0	1	0	2	1	2	2	2
300	1	0	1	39	2	3	1	1	4	0	1	1	0	0	0	0	1	1	3	2	2
301	0	1	1	46	2	1	2	1	4	4	1	2	0	0	1	1	1	4	5	2	4
302	0	1	1	60	1	3	2	1	4	0	1	2	0	0	1	0	1	1	2	2	4
303	0	1	1	51	1	3	1	2	3	0	1	2	0	0	0	0	2	1	3	2	2
304	0	1	1	41	1	3	1	1	4	0	3	4	0	2	0	0	3	1	3	2	3
305	0	1	1	42	2	3	1	2	4	0	3	4	0	0	1	0	2	1	2	1	3
306	0	1	1	51	1	1	3	1	4	4	3	3	0	2	1	1	2	1	5	2	2
307	0	1	1	47	1	3	1	1	4	0	1	2	0	0	0	0	2	1	2	2	4
308	0	1	1	34	1	3	1	2	4	0	1	1	0	0	0	0	1	1	2	2	4
309	1	0	1	81	1	4	4	2	4	4	5	6	0	0	0	1	1	2	5	1	3
310	0	1	1	49	1	3	1	1	4	0	1	1	0	0	0	0	1	1	1	2	5
311	0	1	1	80	1	3	1	1	4	0	1	1	0	0	0	0	1	2	3	1	4
312	0	1	1	82	2	1	3	2	4	4	3	3	0	2	1	1	2	1	2	2	4
313	0	1	1	54	1	2	1	1	4	1	3	4	0	1	0	0	2	2	2	2	4
314	0	1	1	41	1	3	2	1	4	0	1	2	0	0	1	0	1	1	1	2	4
315	0	1	1	62	1	3	1	2	4	0	1	1	0	0	0	0	1	1	2	1	2
316	0	1	1	47	1	4	1	1	4	0	1	1	0	0	0	0	1	1	1	1	3
317	1	0	1	75	2	3	1	1	4	0	1	2	0	0	1	0	1	2	2	1	3
318	0	1	1	56	3	3	1	2	4	0	1	1	0	0	1	0	1	1	3	1	2
319	0	1	1	35	1	3	3	1	4	0	3	4	0	0	1	1	3	2	2	2	3
320	0	1	1	57	1	3	1	1	4	1	2	2	0	1	0	0	2	1	3	2	4
321	0	1	1	45	2	4	1	1	4	1	3	1	0	2	0	0	2	1	3	2	4
322	0	1	1	33	1	1	4	2	4	4	3	2	0	2	1	1	2	4	5	1	1
323	0	1	1	25	1	1	4	1	4	4	3	6	0	2	1	1	2	1	5	1	3
324	0	1	1	63	1	3	2	2	4	0	1	2	0	0	0	0	1	2	2	1	4
325	0	1	1	53	2	3	2	1	4	0	1	2	0	0	0	0	2	1	3	2	4
326	0	1	1	34	2	3	2	1	4	0	1	2	0	0	1	1	2	1	3	2	3
327	0	1	1	42	1	3	2	2	4	0	1	2	0	0	0	0	2	2	2	1	4
328	0	1	1	73	2	1	2	2	4	4	4	4	1	0	1	1	3	2	5	1	2
329	0	1	1	49	1	4	1	1	4	0	1	1	0	0	0	0	1	2	1	2	3
330	0	1	1	61	2	1	1	1	4	4	3	4	0	2	1	1	3	1	3	1	3
331	0	1	1	32	1	1	4	1	4	4	5	6	0	4	0	0	1	1	1	1	3
332	0	1	1	73	1	3	1	1	4	0	1	1	0	0	0	0	1	1	2	1	2
333	0	1	1	43	1	3	1	1	3	0	1	1	0	0	0	0	1	1	1	2	3
334	0	1	1	45	1	3	1	1	4	0	3	4	0	0	0	0	2	1	5	2	5
335	0	1	1	36	1	1	4	2	4	4	5	6	0	1	1	1	2	4	5	2	1
336	0	1	1	75	2	4	1	1	4	0	1	1	0	0	0	0	1	1	2	1	4
337	0	1	1	45	1	1	2	1	4	4	4	2	1	2	0	0	3	4	3	2	4
338	0	1	1	74	2	3	2	1	4	1	2	2	0	1	1	0	2	5	3	1	1
339	1	0	1	64	1	3	1	2	4	0	1	1	0	0	0	0	1	2	2	1	3
340	1	0	1	55	1	3	1	1	4	0	1	2	0	0	0	0	2	2	2	2	4
341	0	1	1	64	1	4	4	1	4	4	5	6	0	0	0	0	1	2	3	2	4
342	1	0	1	26	1	3	1	2	4	0	1	2	0	0	0	0	2	2	2	1	3
343	0	1	1	66	1	3	1	2	4	0	1	1	0	0	0	0	1	1	1	1	3
344	0	1	1	26	2	3	1	1	4	0	1	1	0	0	0	0	1	1	1	1	3
345	0	1	1	54	1	1	1	1	4	0	3	2	0	3	1	1	3	1	5	1	2
346	0	1	1	61	2	3	2	1	4	0	1	2	0	0	0	0	1	2	1	2	3
347	0	1	1	56	1	4	4	1	4	4	4	6	1	4	0	0	3	1	2	2	4
348	1	0	1	63	2	3	2	3	4	0	1	2	0	0	1	1	2	1	3	1	2
349	0	1	1	24	1	3	1	3	4	2	2	2	0	1	0	0	2	1	2	1	2
350	0	1	1	74	2	3	1	2	4	0	1	2	0	0	1	0	1	1	1	1	4
351	1	0	1	77	1	4	1	1	4	0	1	2	0	0	0	0	1	1	2	1	3
352	0	1	1	78	2	1	2	1	4	4	1	2	0	0	1	1	1	4	5	1	3
353	0	1	1	79	1	1	2	1	4	4	3	2	0	2	0	1	2	2	5	2	3
354	0	1	1	27	1	3	1	1	4	0	1	2	0	0	1	0	1	1	1	1	4
355	0	1	1	67	1	3	4	3	4	0	5	6	0	1	0	0	2	1	2	1	3
356	0	1	1	51	1	3	3	2	4	0	1	2	0	0	0	0	1	1	5	1	5
357	1	0	1	46	2	3	4	2	4	0	1	2	0	0	0	0	1	1	2	2	3
358	1	0	1	49	1	3	1	2	4	0	1	1	0	0	0	0	1	2	2	2	4
359	0	1	1	76	1	3	1	1	4	0	3	4	0	0	1	0	2	1	3	1	3
360	0	1	1	75	1	3	1	2	4	0	1	2	0	0	0	0	1	2	3	1	4
361	0	1	1	50	1	4	1	1	4	4	1	1	0	0	0	0	1	5	2	2	5
362	1	0	1	49	1	4	1	2	4	4	1	1	0	0	0	1	1	2	5	1	5
363	0	1	1	69	1	3	1	2	4	0	1	1	0	0	0	0	1	2	1	2	3
364	0	1	1	39	1	4	1	2	4	4	1	2	0	0	0	0	2	1	1	1	5
365	0	1	1	27	1	1	1	2	2	4	1	1	0	0	0	1	1	1	5	1	3
366	1	0	1	67	1	3	1	1	4	0	1	1	0	0	0	0	1	1	2	1	3
367	1	0	1	24	1	3	2	2	4	0	1	2	0	0	0	0	1	1	3	1	4
368	0	1	1	83	1	3	1	1	4	0	1	1	0	0	0	0	1	1	2	2	3
369	0	1	1	79	1	3	1	1	4	0	1	1	0	0	0	0	1	1	5	2	4
370	0	1	1	55	1	3	2	2	4	0	1	2	0	0	1	1	1	2	3	1	5
371	1	0	1	31	1	3	1	1	4	0	1	2	0	0	1	0	2	1	1	2	3
372	1	0	1	44	1	4	1	1	4	0	1	1	0	0	0	0	1	1	1	1	3
373	0	1	1	73	1	1	2	1	4	4	3	2	0	3	1	1	3	2	2	1	4
374	0	1	1	83	1	4	1	2	4	4	1	1	0	0	0	0	1	1	1	1	2
375	1	0	1	40	1	2	2	1	4	0	1	2	0	0	0	0	2	1	2	1	4
376	0	1	1	81	2	1	2	1	4	4	1	2	0	0	1	1	1	4	5	1	3
377	0	1	1	36	1	1	4	1	4	4	3	2	0	2	1	1	2	4	5	2	3
378	0	1	1	48	1	3	1	2	3	0	1	1	0	0	0	0	1	1	2	2	3
379	0	1	1	66	1	1	3	1	4	4	3	4	0	2	1	1	3	4	5	2	2
380	0	1	1	56	1	1	2	1	4	4	3	4	0	2	1	1	2	1	3	1	2
381	0	1	1	41	1	1	1	1	4	4	4	4	1	0	1	0	3	1	3	2	4
382	0	1	1	78	1	3	2	2	4	0	1	2	0	0	0	0	2	3	3	2	2
383	0	1	1	68	1	4	1	1	4	0	1	1	0	0	0	0	1	3	3	1	4
384	0	1	1	62	1	1	2	1	4	4	3	4	0	0	1	1	3	2	2	1	3
385	0	1	1	43	1	3	1	2	4	0	1	1	0	0	0	0	1	1	2	1	2
386	1	0	1	50	1	3	2	1	4	0	1	2	0	0	0	0	1	2	2	2	4
387	0	1	1	54	1	3	1	1	4	0	1	2	0	0	0	0	2	1	3	2	4
388	0	1	1	71	1	3	1	2	4	0	1	1	0	0	0	0	1	1	3	1	3
389	1	0	1	53	2	3	1	1	4	4	1	2	0	0	0	0	2	1	2	1	3
390	0	1	1	61	1	1	1	1	4	4	1	1	0	0	0	1	1	2	5	2	4
391	1	0	1	38	1	3	2	1	4	0	3	4	0	0	0	0	2	1	2	2	4
392	0	1	1	62	1	3	1	1	1	0	1	1	0	0	0	0	1	1	2	2	3
393	1	0	1	39	1	3	1	3	4	0	1	1	0	0	0	0	1	2	2	2	4
394	1	0	1	71	2	3	1	1	4	0	1	1	0	0	0	0	1	2	3	1	3
395	1	0	1	66	1	3	1	2	4	0	5	6	0	0	0	0	1	5	5	1	4
396	0	1	1	49	1	3	2	1	1	0	2	3	0	0	1	0	3	2	2	2	2
397	0	1	1	45	1	3	3	1	4	4	2	2	0	1	1	0	2	1	3	2	3
398	0	1	1	46	1	3	1	2	4	0	1	1	0	0	0	0	1	1	1	1	3
399	0	1	1	72	1	3	2	2	4	0	1	2	0	0	0	0	1	1	1	2	5
400	0	1	1	78	1	4	2	2	4	4	1	2	0	0	0	0	1	1	1	2	3
401	0	1	1	76	1	3	1	1	4	0	1	1	0	0	1	0	1	1	3	1	4
402	0	1	1	57	1	3	1	1	4	0	3	4	0	0	0	0	2	1	5	1	4
403	0	1	1	31	1	3	1	1	4	0	1	1	0	0	0	0	1	5	2	2	4
404	0	1	1	30	2	3	1	1	4	0	1	1	0	0	0	0	1	1	5	2	3
405	0	1	1	33	1	1	2	2	4	4	4	2	1	4	1	1	3	2	3	1	4
406	0	1	1	83	1	3	1	1	4	0	1	1	0	0	0	0	1	1	2	2	4
407	1	0	1	42	1	3	1	1	4	0	1	2	0	0	0	0	2	1	3	1	5
408	0	1	1	71	1	4	1	1	4	4	1	2	0	0	0	0	2	5	2	1	4
409	0	1	1	27	1	1	1	2	4	4	1	2	0	0	0	1	1	2	3	1	5
410	1	0	1	64	1	3	1	1	4	0	1	1	0	0	0	0	1	1	2	1	5
411	0	1	1	29	1	3	1	2	4	0	1	1	0	0	0	0	1	2	2	2	3
412	0	1	1	27	2	4	1	1	4	0	1	1	0	0	0	0	1	1	2	1	3
413	0	1	1	78	1	1	2	1	4	4	3	4	0	0	1	1	2	4	5	1	2
414	0	1	1	26	1	2	1	1	4	4	3	2	0	2	1	1	2	1	3	2	2
415	1	0	1	64	1	3	1	1	4	0	1	1	0	0	0	0	1	1	5	1	3
416	0	1	1	47	1	3	1	2	4	0	3	4	0	0	0	0	2	1	2	1	4
417	0	1	1	46	1	1	2	1	4	0	3	4	0	0	1	1	2	4	4	1	3
418	1	0	1	56	1	3	1	1	4	0	1	2	0	0	0	0	1	2	3	1	3
419	0	1	1	32	1	3	1	1	4	0	1	1	0	0	0	0	1	5	3	2	3
420	0	1	1	72	1	1	2	1	4	4	1	2	0	0	1	1	1	1	3	1	2
421	0	1	1	28	1	3	2	1	4	0	1	2	0	0	0	0	2	1	2	1	2
422	1	0	1	46	1	3	3	1	4	0	1	2	0	0	0	0	1	2	2	2	5
423	0	1	1	78	1	3	1	2	4	0	1	1	0	0	0	0	1	1	3	1	3
424	0	1	1	33	1	3	2	1	4	0	1	2	0	0	0	0	1	2	2	2	4
425	0	1	1	48	1	3	1	2	4	0	1	1	0	0	0	0	1	1	2	2	3
426	0	1	1	46	1	1	1	2	4	4	1	1	0	0	0	1	1	1	2	1	4
427	0	1	1	25	1	4	1	1	4	4	3	4	0	0	0	0	2	2	3	2	3
428	0	1	1	52	2	3	2	1	4	0	1	2	0	0	0	0	1	3	3	2	3
429	0	1	1	63	1	1	2	1	4	4	4	4	1	1	1	1	3	1	5	1	3
430	1	0	1	31	1	3	2	1	4	0	1	2	0	0	0	0	1	1	3	2	3
431	0	1	1	72	1	3	2	3	4	1	2	2	0	1	0	0	2	5	3	2	3
432	1	0	1	45	1	3	1	2	4	0	1	1	0	0	0	0	1	2	1	2	3
433	0	1	1	43	1	1	1	1	4	4	4	4	1	3	1	0	3	1	2	1	1
434	0	1	1	38	1	3	1	2	4	0	3	4	0	0	0	0	2	1	5	1	4
435	1	0	1	75	1	3	1	2	4	0	1	1	0	0	0	0	1	1	2	1	3
436	0	1	1	55	2	3	1	1	4	0	1	1	0	0	0	0	1	1	2	2	3
437	1	0	1	54	1	4	1	3	4	0	1	1	0	0	0	0	1	1	1	1	4
438	1	0	1	43	1	3	1	1	4	0	5	6	0	0	0	0	1	5	1	2	1
439	1	0	1	44	1	1	4	2	4	4	3	4	0	0	0	1	3	2	3	1	3
440	0	1	1	66	1	3	2	1	4	3	3	2	0	2	0	0	2	2	3	2	4
441	1	0	1	46	1	3	1	1	4	0	1	1	0	0	0	0	1	1	1	2	4
442	0	1	1	81	1	3	1	1	4	0	1	1	0	0	0	0	1	1	1	1	2
443	1	0	1	42	1	3	1	2	4	0	1	2	0	0	0	0	2	1	2	1	5
444	0	1	1	46	1	1	2	1	4	4	1	2	0	0	1	1	1	4	4	2	3
445	0	1	1	47	1	1	4	1	4	4	4	4	1	4	1	1	3	1	3	1	1
446	0	1	1	34	1	3	1	2	4	0	1	2	0	0	1	0	1	1	2	2	4
447	0	1	1	39	1	3	1	2	4	0	1	1	0	0	0	0	1	1	1	1	3
448	0	1	1	70	1	3	2	1	4	1	3	2	0	2	0	0	2	3	3	2	4
449	0	1	1	52	1	1	1	1	4	4	1	1	0	0	0	1	1	2	3	2	5
450	0	1	1	73	1	3	1	2	4	2	3	2	0	2	1	1	2	1	2	1	2
451	0	1	1	51	1	1	2	3	3	4	3	2	0	2	1	1	2	2	5	1	3
452	0	1	1	47	1	3	1	2	4	0	3	4	0	0	0	0	2	5	2	1	4
453	0	1	1	33	1	3	1	1	4	0	1	1	0	0	0	0	1	2	2	1	4
454	1	0	1	72	1	3	1	2	4	0	1	1	0	0	0	0	1	1	1	2	4
455	1	0	1	39	1	3	1	2	4	0	1	1	0	0	0	0	1	2	2	1	3
456	0	1	1	33	1	4	1	2	4	0	1	1	0	0	0	0	1	1	1	1	5
457	0	1	1	39	1	3	1	2	4	4	1	1	0	0	0	0	1	1	2	1	3
458	1	0	1	54	1	3	1	1	4	0	1	1	0	0	0	0	1	2	2	1	3
459	1	0	1	25	1	3	2	2	4	4	1	2	0	0	0	0	1	1	2	1	1
460	0	1	1	34	1	4	1	2	4	4	1	1	0	0	0	0	1	1	1	1	5
461	1	0	1	29	1	4	1	2	3	0	1	1	0	0	0	0	1	1	2	2	3
462	0	1	1	59	1	3	1	1	4	2	2	2	0	1	1	0	2	1	2	1	2
463	0	1	1	50	1	4	1	2	4	4	1	1	0	0	0	0	1	2	2	1	4
464	1	0	1	24	1	3	1	3	4	0	1	2	0	0	1	0	2	1	2	1	1
465	1	0	1	56	1	3	1	2	4	0	3	4	0	0	1	1	3	1	2	1	3
466	1	0	1	50	1	4	1	1	4	0	1	1	0	0	0	0	1	1	3	2	3
467	0	1	1	63	1	3	2	1	4	0	3	4	0	0	1	0	2	1	1	2	4
468	1	0	1	37	1	3	2	1	4	0	1	2	0	0	0	0	1	2	2	2	4
469	1	0	1	36	1	3	1	1	4	0	3	4	0	0	1	0	2	1	3	1	2
470	0	1	1	31	1	2	2	2	3	0	1	2	0	0	0	0	1	1	2	2	2
471	0	1	1	78	1	3	1	1	4	0	1	1	0	0	0	0	1	1	2	2	3
472	0	1	1	44	1	3	1	1	4	0	4	2	1	0	1	0	3	1	3	1	4
473	0	1	1	63	1	4	1	1	4	0	1	1	0	0	0	0	1	1	2	1	4
474	0	1	1	69	1	3	2	1	3	0	1	2	0	0	0	0	1	1	1	1	3
475	0	1	1	83	1	4	1	1	3	0	4	2	1	0	0	0	3	1	2	2	3
476	1	0	1	83	1	3	2	1	3	0	1	2	0	0	0	0	1	1	3	2	4
477	1	0	1	76	1	3	2	1	4	0	1	2	0	0	0	0	2	2	3	2	4
478	0	1	1	35	1	3	1	1	4	0	1	1	0	0	0	0	1	1	1	2	5
479	0	1	1	48	1	4	2	1	3	0	1	2	0	0	0	0	1	1	1	1	3
480	0	1	1	55	1	3	2	1	4	0	2	3	0	0	1	0	2	3	2	1	4
481	0	1	1	33	1	1	1	1	4	4	1	1	0	0	0	1	1	2	5	2	5
482	0	1	1	51	1	2	1	1	4	0	1	2	0	0	0	0	1	1	1	1	3
483	0	1	1	72	1	3	1	1	4	0	1	1	0	0	0	0	1	1	2	2	2
484	0	1	1	70	4	3	2	1	2	0	1	2	0	0	0	0	1	5	3	1	4
485	0	1	1	31	4	1	3	1	2	4	3	3	0	2	1	1	2	5	3	2	2
486	0	1	1	68	4	4	4	2	2	4	5	6	2	4	1	1	4	3	5	2	4
487	0	1	1	76	1	3	2	2	4	0	1	2	0	0	0	0	1	1	2	2	5
488	0	1	1	30	1	3	1	1	4	0	1	1	0	0	0	0	1	2	3	2	5
489	0	1	1	27	1	3	1	1	4	0	1	1	0	0	0	0	1	2	2	2	5
490	0	1	1	71	1	3	2	1	4	0	1	2	0	0	0	0	1	5	3	1	4
491	0	1	1	32	1	3	3	1	4	0	1	2	0	0	0	0	2	1	3	2	4
492	0	1	1	75	1	3	1	1	4	0	1	1	0	0	1	0	1	2	2	2	4
493	0	1	1	45	1	4	1	1	4	4	1	1	0	0	1	0	1	5	3	1	3
494	1	0	1	30	1	3	1	1	4	0	1	1	0	0	0	0	1	2	2	1	4
495	0	1	1	60	1	3	2	1	1	0	1	2	0	0	0	0	1	2	3	1	4
496	1	0	1	54	1	3	1	1	1	0	1	2	0	0	0	0	2	2	3	2	4
497	1	0	1	80	1	3	2	1	4	0	1	2	0	0	0	0	1	1	2	1	2
498	0	1	1	39	1	1	1	2	4	4	1	1	0	0	0	0	1	1	5	1	5
499	1	0	1	38	1	3	3	2	4	0	1	2	0	0	1	1	2	1	1	2	5
500	1	0	1	44	1	3	1	1	4	0	1	2	0	0	0	0	2	2	3	2	4
501	0	1	1	36	1	1	1	2	4	4	5	6	0	0	0	0	1	5	5	2	4
502	0	1	1	78	1	3	2	1	1	0	1	2	0	0	0	0	1	1	1	1	3
503	1	0	1	28	1	3	1	1	4	0	1	1	0	0	0	0	1	1	2	1	4
504	1	0	1	25	1	2	2	2	4	0	1	2	0	0	0	0	1	1	3	1	4
505	1	0	1	78	1	3	1	2	4	0	1	2	0	0	0	0	2	1	2	1	5
506	1	0	1	79	1	3	1	2	4	0	1	2	0	0	0	0	2	1	3	1	4
507	0	1	1	55	1	3	1	2	4	0	1	1	0	0	0	0	1	1	1	1	4
508	0	1	1	64	1	1	1	2	4	4	3	1	0	2	1	1	2	1	2	1	4
509	0	1	1	24	1	3	2	1	4	0	1	2	0	0	0	0	2	2	3	1	3
510	0	1	1	32	1	3	1	1	4	2	2	2	0	1	1	0	2	3	3	2	4
511	0	1	1	68	1	3	1	1	4	0	1	2	0	0	0	0	2	3	5	1	3
512	0	1	1	38	1	3	2	2	4	1	5	2	2	1	1	0	2	1	2	1	4
513	0	1	1	78	1	1	3	1	4	4	3	2	0	2	1	1	2	4	5	2	4
514	0	1	1	47	1	3	1	1	4	0	1	2	0	0	0	0	2	1	2	2	4
515	1	0	1	48	1	3	2	1	4	0	1	2	0	0	0	0	1	2	2	1	3
516	0	1	1	27	1	3	1	1	4	0	1	2	0	0	0	0	2	1	2	2	3
517	0	1	1	70	1	3	1	1	4	3	3	2	0	2	1	0	2	2	2	2	4
518	1	0	1	25	1	3	2	1	1	0	3	4	0	0	0	0	2	1	2	2	3
519	0	1	1	62	1	3	1	1	4	0	1	1	0	0	0	0	1	1	2	2	3
520	0	1	1	34	1	4	1	1	4	0	1	1	0	0	0	0	1	1	2	2	4
521	0	1	1	69	1	3	1	1	4	0	1	2	0	0	1	0	2	2	3	2	4
522	0	1	1	53	1	3	1	1	4	0	1	1	0	0	0	0	1	1	3	2	4
523	0	1	1	31	1	4	1	1	3	4	1	1	0	0	1	0	1	4	4	2	2
524	0	1	1	82	1	3	1	1	3	0	1	1	0	0	0	0	1	1	2	2	3
525	1	0	1	48	1	3	2	1	4	0	1	2	0	0	0	0	2	1	1	2	2
526	0	1	1	50	1	3	2	2	4	0	1	2	0	0	0	0	1	2	3	2	3
527	1	0	1	54	1	4	1	1	4	0	1	1	0	0	0	0	1	1	5	1	2
528	0	1	1	32	1	3	1	2	4	0	1	2	0	0	0	0	2	1	1	2	2
529	0	1	1	35	1	3	1	1	4	0	2	3	0	0	0	0	2	1	2	2	4
530	1	0	1	59	1	3	1	2	4	0	1	1	0	0	1	0	1	2	3	2	3
531	0	1	1	24	1	3	1	1	4	0	1	1	0	0	0	1	1	1	2	1	1
532	0	1	1	51	1	3	1	1	4	0	1	1	0	0	0	0	1	1	2	2	3
533	0	1	1	44	1	3	1	2	4	0	1	1	0	0	0	0	1	1	3	1	3
534	0	1	1	83	1	3	3	1	1	0	3	2	0	2	1	1	2	2	3	2	2
535	0	1	1	25	1	1	2	3	4	1	3	4	0	2	0	0	3	2	3	1	4
536	0	1	1	49	1	3	2	1	4	3	2	2	0	1	0	0	2	2	3	1	3
537	0	1	1	75	1	3	1	2	4	0	1	2	0	0	0	0	2	5	5	2	2
538	0	1	1	29	1	1	2	1	4	4	4	4	1	2	1	1	3	4	4	1	3
539	0	1	1	43	1	3	2	1	4	0	1	2	0	0	0	0	1	1	3	2	5
540	1	0	1	63	1	4	1	1	4	0	1	2	0	0	0	1	2	1	1	2	4
541	0	1	1	48	1	3	1	1	1	0	1	2	0	0	0	0	2	1	1	2	3
542	0	1	1	63	1	3	1	2	4	0	1	1	0	0	0	0	1	1	1	1	4
543	0	1	1	59	1	3	2	1	1	1	2	2	0	1	1	0	2	2	2	1	4
544	0	1	1	52	1	1	2	2	3	4	3	2	0	2	0	0	2	1	1	2	2
545	0	1	1	42	1	3	1	1	1	0	1	2	0	0	0	0	2	2	2	1	4
546	0	1	1	56	1	4	1	2	4	0	1	1	0	0	0	0	1	2	2	1	4
547	0	1	1	43	1	3	1	1	1	0	1	2	0	0	0	0	2	1	5	2	3
548	1	0	1	44	1	3	1	1	4	0	1	1	0	0	0	0	1	1	3	2	4
549	0	1	1	43	1	3	4	2	4	0	5	6	0	0	0	0	1	5	5	2	3
550	0	1	1	61	1	3	3	1	1	0	1	2	0	0	1	0	1	1	2	1	2
551	0	1	1	72	1	3	1	2	4	0	4	1	1	0	0	0	3	1	1	1	2
552	0	1	1	75	1	4	1	2	3	4	4	6	1	4	1	0	3	1	1	1	1
553	0	1	1	26	1	3	1	1	4	0	1	1	0	0	0	0	1	1	3	2	2
554	0	1	1	47	1	3	1	1	4	0	1	1	0	0	0	0	1	1	3	1	4
555	1	0	1	76	1	3	1	1	4	0	1	1	0	0	0	0	1	2	3	2	4
556	0	1	1	52	1	3	1	1	4	0	1	2	0	0	0	0	1	1	3	2	3
557	0	1	1	34	1	3	2	1	4	0	1	2	0	0	1	0	1	1	2	1	5
558	0	1	1	79	1	1	1	1	4	4	4	4	1	0	1	0	3	1	5	1	2
559	0	1	1	83	1	3	2	1	4	3	3	4	0	2	1	1	2	1	1	2	1
560	0	1	1	38	1	3	1	2	4	0	1	1	0	0	0	0	1	1	1	1	3
561	0	1	1	24	1	3	2	1	1	1	3	2	0	2	1	0	2	1	3	1	2
562	1	0	1	42	1	3	1	1	4	0	1	1	0	0	0	0	1	2	3	1	4
563	0	1	1	37	1	3	1	2	4	0	1	1	0	0	0	0	1	1	2	1	4
564	1	0	1	34	1	3	2	2	4	0	1	2	0	0	1	0	1	2	2	1	4
565	0	1	1	46	1	1	2	1	4	4	3	4	0	1	1	1	2	2	3	2	3
566	0	1	1	67	1	3	1	1	4	0	1	1	0	0	0	0	1	1	1	1	2
567	0	1	1	76	1	4	1	1	1	4	1	1	0	0	0	0	1	1	1	1	5
568	0	1	1	68	1	3	1	1	4	0	1	1	0	0	0	0	1	1	2	2	2
569	0	1	1	53	1	4	4	1	4	4	5	6	0	0	0	0	1	1	1	1	3
570	1	0	1	35	1	3	3	2	4	0	1	2	0	0	0	0	1	1	1	2	2
571	0	1	1	70	1	3	1	1	1	0	1	2	0	0	1	0	1	1	1	1	3
572	0	1	1	42	1	3	1	2	4	1	2	1	0	1	0	0	2	1	2	1	4
573	1	0	1	25	1	3	1	2	3	0	1	1	0	0	0	0	1	2	2	2	4
574	0	1	1	24	1	4	1	2	3	0	1	1	0	0	0	1	1	1	3	1	4
575	0	1	1	76	1	3	1	2	4	0	1	2	0	0	0	0	2	1	2	1	4
576	0	1	1	57	1	3	1	3	3	0	1	1	0	0	0	0	1	1	3	2	3
577	1	0	1	75	1	3	1	2	4	0	1	1	0	0	0	0	1	1	2	1	4
578	1	0	1	46	1	3	2	1	1	0	1	2	0	0	0	0	1	1	2	2	5
579	0	1	1	50	1	3	1	1	4	1	3	3	0	2	0	0	2	1	4	2	3
580	0	1	1	25	1	3	1	1	4	0	1	1	0	0	0	0	1	1	1	2	4
581	0	1	1	26	1	3	2	2	3	0	1	2	0	0	1	0	1	2	3	1	3
582	0	1	1	37	1	3	1	1	1	0	1	1	0	0	0	0	1	2	3	2	4
583	0	1	1	40	1	3	2	1	4	0	1	2	0	0	0	0	1	1	3	1	4
584	1	0	1	60	1	3	2	1	1	0	1	2	0	0	0	0	1	1	2	2	4
585	0	1	1	72	1	1	1	3	1	4	3	4	0	0	0	0	2	1	3	1	4
586	0	1	1	75	1	4	1	2	4	4	1	1	0	0	0	0	1	5	2	1	3
587	1	0	1	32	1	3	1	1	4	0	1	1	0	0	0	0	1	5	2	1	2
588	0	1	1	66	1	4	1	2	4	4	1	2	0	0	0	0	2	1	2	1	3
589	0	1	1	72	1	3	1	1	4	0	4	1	1	0	0	0	3	1	2	2	2
590	0	1	1	46	1	3	1	2	4	3	3	1	0	2	1	0	2	1	2	1	4
591	0	1	1	79	1	3	2	1	4	3	3	2	0	2	1	0	2	2	2	2	4
592	0	1	1	57	1	3	1	2	4	0	1	1	0	0	0	0	1	5	3	1	2
593	0	1	1	78	1	3	1	2	4	0	1	1	0	0	0	0	1	1	1	1	4
594	0	1	1	48	1	3	1	1	1	0	1	1	0	0	0	0	1	2	1	2	5
595	1	0	1	56	1	3	1	2	1	0	1	1	0	0	0	0	1	1	3	1	4
596	0	1	1	45	1	3	1	1	4	0	1	1	0	0	0	0	1	1	5	2	4
597	0	1	1	72	1	3	1	1	3	0	1	2	0	0	0	1	2	1	3	1	3
598	0	1	1	36	1	3	1	1	4	3	3	2	0	2	1	1	2	1	2	2	1
599	0	1	1	28	1	3	2	1	3	0	1	2	0	0	0	0	1	1	1	2	4
600	1	0	1	76	1	4	1	1	4	4	1	1	0	0	0	0	1	2	2	2	4
601	1	0	1	73	1	1	1	1	3	0	1	1	0	0	1	0	1	2	3	2	3
602	1	0	1	45	1	3	1	1	4	0	1	1	0	0	0	0	1	1	1	1	4
603	0	1	1	34	1	4	1	1	4	0	4	2	1	0	0	0	3	1	3	2	5
604	0	1	1	29	1	3	1	2	3	0	1	1	0	0	0	0	1	1	2	1	3
605	0	1	1	52	1	3	1	1	4	1	2	2	0	1	1	0	2	1	2	1	5
606	0	1	1	75	1	3	1	2	4	0	1	2	0	0	0	0	2	1	3	1	3
607	0	1	1	66	1	3	2	2	4	0	1	2	0	0	0	0	1	1	2	1	3
608	0	1	1	65	1	4	1	2	1	0	1	1	0	0	0	0	1	1	2	2	3
609	1	0	1	69	1	3	1	2	4	0	1	2	0	0	0	0	2	1	3	2	3
610	0	1	1	64	2	3	1	1	4	4	1	2	0	0	0	0	2	1	2	1	4
611	0	1	1	63	1	3	1	1	4	4	1	1	0	0	0	0	1	3	3	2	3
612	0	1	1	58	2	1	1	1	4	4	5	4	2	0	1	0	3	4	4	2	3
613	0	1	1	37	1	3	1	1	1	0	1	1	0	0	0	0	1	2	3	1	5
614	0	1	1	69	1	3	1	1	4	0	1	1	0	0	0	0	1	1	1	2	4
615	0	1	1	31	1	1	4	1	4	4	5	6	0	0	0	0	1	5	5	1	3
616	0	1	1	53	1	3	1	1	4	0	1	1	0	0	0	0	1	1	5	2	4
617	0	1	1	36	1	2	1	2	4	0	1	1	0	0	0	0	1	1	2	1	4
618	0	1	1	49	1	3	1	2	4	0	1	1	0	0	0	0	1	2	3	2	5
619	1	0	1	33	1	3	2	2	4	0	1	2	0	0	0	0	1	1	2	1	4
620	0	1	1	26	2	3	1	2	4	0	1	1	0	0	0	0	1	2	2	1	3
621	0	1	1	76	2	4	1	1	4	4	1	1	0	0	0	0	1	1	3	2	4
622	0	1	1	66	1	3	1	2	4	0	1	1	0	0	0	0	1	5	1	1	4
623	1	0	1	27	1	3	2	1	4	0	1	2	0	0	0	0	2	2	2	1	4
624	0	1	1	37	1	3	1	2	4	0	1	1	0	0	0	0	1	1	1	1	5
625	0	1	1	37	1	3	1	2	4	0	1	1	0	0	0	0	1	1	2	1	5
626	0	1	1	50	1	3	1	1	4	0	1	1	0	0	0	0	1	1	2	1	4
627	1	0	1	39	1	2	4	2	4	0	5	6	0	0	1	0	4	1	1	1	3
628	0	1	1	41	1	3	1	2	4	0	1	2	0	0	0	0	1	2	5	1	4
629	0	1	1	53	1	3	2	2	4	0	2	3	0	0	0	0	2	2	2	1	4
630	0	1	1	80	1	1	3	2	4	4	3	4	0	0	1	1	3	4	4	1	4
631	1	0	1	79	1	3	1	2	4	0	1	1	0	0	0	0	1	5	1	1	4
632	0	1	1	35	1	3	1	1	4	0	1	1	0	0	0	0	1	1	2	1	3
633	0	1	1	65	1	3	2	1	4	0	1	2	0	0	0	0	1	3	4	2	3
634	0	1	1	33	1	1	4	1	4	4	2	3	0	0	0	1	2	2	3	2	3
635	0	1	1	58	1	4	1	1	4	4	1	2	0	0	0	0	2	1	2	2	4
636	0	1	1	45	2	3	3	1	4	1	2	2	0	1	0	0	2	5	2	1	3
637	1	0	1	59	2	3	1	1	4	0	1	1	0	0	0	0	1	2	2	1	4
638	0	1	1	31	1	1	4	2	4	1	3	6	0	2	1	1	2	1	5	1	2
639	0	1	1	58	1	4	2	1	4	0	1	2	0	0	0	0	1	1	1	1	4
640	1	0	1	36	1	3	1	2	4	0	1	1	0	0	0	0	1	2	2	2	4
641	0	1	1	71	1	3	1	1	4	0	1	1	0	0	0	0	1	1	5	2	4
642	1	0	1	31	1	3	1	1	4	0	3	4	0	0	1	0	2	1	2	2	3
643	0	1	1	35	1	3	1	1	4	0	1	1	0	0	0	0	1	1	1	1	4
644	0	1	1	52	1	3	1	1	4	0	1	1	0	0	0	0	1	1	3	1	3
645	0	1	1	58	1	3	1	1	4	0	1	1	0	0	0	0	1	1	5	1	3
646	0	1	1	81	1	3	1	1	4	0	1	1	0	0	0	0	1	1	2	2	3
647	0	1	1	27	1	2	1	2	4	0	4	1	1	0	0	0	3	2	3	1	4
648	0	1	1	29	1	1	3	1	4	4	3	4	0	3	1	1	3	4	4	1	3
649	1	0	1	72	1	4	1	1	4	0	1	1	0	0	0	0	1	1	2	1	3
650	0	1	1	66	1	4	1	2	4	4	1	1	0	0	0	0	1	1	1	1	4
651	1	0	1	31	1	4	1	1	4	4	1	1	0	0	0	0	1	1	2	1	2
652	0	1	1	41	1	3	1	1	4	0	3	4	0	0	0	0	2	1	1	1	5
653	0	1	1	65	1	3	4	1	4	0	1	2	0	0	0	0	1	1	2	2	4
654	0	1	1	66	1	3	1	2	4	0	4	1	1	0	1	1	3	5	3	1	3
655	0	1	1	32	1	3	2	1	4	1	2	2	0	1	0	0	2	1	3	2	5
656	0	1	1	28	1	4	1	1	4	4	2	1	0	1	0	0	2	1	1	1	4
657	0	1	1	38	1	1	3	2	4	4	3	2	0	3	1	1	3	2	2	2	4
658	0	1	1	78	1	3	1	1	4	0	4	4	1	0	1	0	3	1	2	2	4
659	0	1	1	45	1	3	1	1	4	4	1	1	0	0	0	0	1	1	1	2	3
660	1	0	1	34	1	3	3	1	4	0	1	2	0	0	0	0	1	2	3	2	3
661	0	1	1	40	1	1	1	2	4	4	1	1	0	0	0	1	1	2	5	1	4
662	0	1	1	60	1	3	2	1	4	0	1	2	0	0	0	0	1	1	2	1	3
663	0	1	1	24	1	3	1	1	4	0	1	1	0	0	0	0	1	1	5	1	3
664	1	0	1	33	1	3	1	1	3	0	1	1	0	0	0	0	1	1	1	1	4
665	0	1	1	35	1	3	2	1	4	0	1	2	0	0	0	0	1	1	2	2	4
666	0	1	1	52	1	4	1	1	4	4	1	1	0	0	0	0	1	3	3	1	4
667	0	1	1	56	2	3	2	1	4	4	1	2	0	0	0	0	1	1	3	2	3
668	0	1	1	34	1	3	1	2	4	0	1	2	0	0	1	0	1	1	2	2	2
669	0	1	1	79	1	3	1	1	4	0	1	2	0	0	0	0	1	2	4	2	3
670	1	0	1	34	1	4	4	1	4	4	1	1	0	0	0	0	1	1	3	2	4
671	0	1	1	30	1	3	1	2	4	0	1	1	0	0	0	0	1	1	2	2	3
672	1	0	1	75	1	3	3	1	4	0	3	4	0	0	0	0	2	1	2	1	4
673	1	0	1	62	1	3	1	1	4	0	1	2	0	0	0	0	2	1	2	1	4
674	0	1	1	25	1	3	1	1	4	0	1	1	0	0	0	0	1	2	3	2	4
675	0	1	1	28	2	3	1	2	4	0	1	1	0	0	0	0	1	5	2	2	4
676	0	1	1	55	1	3	1	2	4	0	1	1	0	0	0	0	1	1	2	2	4
677	1	0	1	42	1	4	1	2	4	0	1	2	0	0	0	0	2	1	2	2	5
678	1	0	1	69	1	3	1	1	4	0	1	2	0	0	0	0	1	1	2	1	4
679	1	0	1	77	1	3	1	1	4	0	1	2	0	0	0	0	1	1	1	2	3
680	0	1	1	54	1	1	1	2	4	4	1	1	0	0	0	0	1	1	5	1	5
681	1	0	1	50	1	3	1	2	4	0	1	1	0	0	0	0	1	1	2	1	3
682	1	0	1	32	1	3	2	1	4	0	1	2	0	0	1	0	2	1	2	1	3
683	0	1	1	56	1	3	1	2	4	0	1	2	0	0	0	0	2	2	2	2	5
684	0	1	1	68	1	3	2	1	4	0	1	2	0	0	1	0	1	2	5	2	4
685	1	0	1	71	1	3	2	1	3	0	1	2	0	0	0	0	1	2	2	2	4
686	0	1	1	50	1	3	1	1	3	0	1	1	0	0	0	0	1	1	2	1	2
687	1	0	1	37	1	3	1	1	4	0	1	1	0	0	0	0	1	1	2	1	3
688	0	1	1	64	1	3	1	1	4	0	1	2	0	0	0	0	1	2	3	2	4
689	1	0	1	30	1	3	1	1	4	0	5	6	0	0	0	0	1	5	1	1	2
690	1	0	1	71	1	3	1	2	4	0	1	1	0	0	0	0	1	1	2	1	3
691	0	1	1	53	1	3	1	1	4	0	1	1	0	0	0	0	1	1	2	1	5
692	0	1	1	61	1	3	1	1	4	0	1	1	0	0	0	1	1	2	2	2	4
693	0	1	1	54	1	3	2	1	4	0	1	2	0	0	0	0	1	1	1	2	3
694	1	0	1	64	1	3	1	1	4	4	1	1	0	0	0	0	1	1	2	2	2
695	0	1	1	58	1	1	3	1	4	4	2	3	0	0	1	1	2	1	5	1	3
696	0	1	1	51	1	3	1	1	4	0	1	1	0	0	0	0	1	1	2	2	3
697	0	1	1	34	1	1	4	2	1	4	3	4	0	0	1	0	3	5	5	2	3
698	1	0	1	60	1	3	1	3	4	0	1	1	0	0	0	0	1	1	3	1	4
699	0	1	1	77	1	1	1	1	4	4	5	2	2	0	0	1	1	5	5	2	3
700	1	0	1	40	1	3	1	1	4	0	1	1	0	0	0	0	1	5	2	2	4
701	0	1	1	43	1	3	2	1	4	0	1	2	0	0	0	0	2	1	2	2	3
702	1	0	1	73	1	3	1	2	4	0	1	1	0	0	0	0	1	1	1	1	1
703	0	1	1	59	1	3	1	1	4	0	3	4	0	0	0	0	2	1	1	2	3
704	0	1	1	65	1	3	1	1	4	0	1	2	0	0	0	0	2	1	2	1	4
705	0	1	1	80	1	4	2	1	4	0	1	2	0	0	1	0	1	1	2	1	4
706	0	1	1	70	1	3	1	1	4	0	1	1	0	0	0	0	1	1	2	1	3
707	0	1	1	33	1	3	1	2	4	0	1	1	0	0	0	0	1	1	3	1	3
708	1	0	1	46	1	3	1	2	4	0	1	2	0	0	1	0	2	1	3	1	4
709	0	1	1	45	1	3	1	2	4	0	1	2	0	0	0	0	1	1	2	1	4
710	1	0	1	61	1	3	1	1	4	0	1	1	0	0	0	0	1	2	2	2	5
711	0	1	1	32	1	3	1	1	4	0	1	1	0	0	0	0	1	1	2	1	4
712	0	1	1	68	1	3	2	2	4	0	1	2	0	0	1	0	2	2	3	2	5
713	0	1	1	26	1	3	1	1	4	0	3	4	0	0	0	0	2	1	2	2	3
714	0	1	1	80	1	3	1	2	4	0	1	2	0	0	0	0	1	2	1	1	5
715	0	1	1	83	1	4	1	1	4	0	5	6	0	0	0	0	1	5	5	2	3
716	0	1	1	81	1	3	2	2	3	1	3	4	0	1	1	0	2	1	1	2	1
717	0	1	1	66	2	3	2	1	4	3	3	2	0	2	1	1	2	2	2	2	4
718	0	1	1	52	1	4	2	1	4	4	5	3	0	4	1	1	2	3	3	1	3
719	1	0	1	41	1	3	1	2	4	0	1	1	0	0	0	0	1	1	3	1	2
720	1	0	1	27	1	4	2	1	4	0	1	2	0	0	1	0	1	1	1	2	2
721	1	0	1	49	1	3	2	2	4	0	1	2	0	0	0	0	1	2	2	1	4
722	0	1	1	63	1	1	4	1	4	4	3	2	0	2	1	1	2	4	3	1	3
723	0	1	1	44	1	3	1	2	4	0	1	1	0	0	0	0	1	1	2	1	3
724	0	1	1	42	1	3	1	1	4	0	1	2	0	0	0	0	2	5	1	1	5
725	0	1	1	56	1	3	2	2	4	0	1	2	0	0	1	0	1	1	2	1	3
726	1	0	1	77	1	4	1	1	4	4	1	1	0	0	0	0	1	1	2	2	4
727	0	1	1	73	1	3	1	2	4	0	1	1	0	0	0	0	1	1	2	2	2
728	0	1	1	36	1	3	2	1	4	0	1	2	0	0	0	0	2	2	2	1	3
729	0	1	1	72	1	4	1	2	4	0	1	1	0	0	0	0	1	1	3	1	5
730	0	1	1	47	1	1	2	2	4	4	1	2	0	0	1	1	1	4	5	2	2
731	1	0	1	30	1	3	1	2	4	0	1	1	0	0	0	0	1	2	2	1	5
732	0	1	1	26	1	3	2	2	4	0	1	2	0	0	0	0	1	1	3	1	3
733	1	0	1	39	1	3	1	1	4	0	3	4	0	0	1	0	2	1	3	1	3
734	1	0	1	56	1	3	1	2	4	0	1	1	0	0	0	0	1	1	5	1	4
735	1	0	1	34	1	3	2	1	3	0	1	2	0	0	0	0	1	1	2	2	4
736	0	1	1	63	1	4	1	1	4	0	1	1	0	0	0	0	1	1	5	1	3
737	0	1	1	32	1	3	1	1	4	0	1	1	0	0	0	0	1	2	3	1	3
738	1	0	1	34	1	3	1	1	4	4	1	1	0	0	0	1	1	1	2	2	2
739	0	1	1	53	1	1	1	1	4	4	4	6	1	0	1	1	3	1	5	1	3
740	0	1	1	58	1	1	1	1	4	4	4	4	1	2	1	0	3	1	2	1	2
741	0	1	1	26	1	1	1	2	4	4	1	1	0	0	0	1	1	3	5	1	4
742	0	1	1	66	2	4	1	1	4	4	1	1	0	0	0	0	1	3	5	1	4
743	1	0	1	40	1	1	1	1	4	4	3	4	0	0	1	1	2	2	3	1	4
744	1	0	1	41	1	4	1	2	4	0	1	1	0	0	0	0	1	2	3	1	4
745	0	1	1	80	1	3	1	1	4	0	1	1	0	0	0	0	1	1	1	1	1
746	0	1	1	69	1	1	2	1	4	4	3	2	0	3	1	1	3	2	5	1	4
747	0	1	1	81	1	3	2	1	1	0	1	2	0	0	1	0	1	5	4	2	4
748	0	1	1	54	1	3	2	2	1	0	1	2	0	0	0	0	1	1	1	1	4
749	0	1	1	67	1	3	2	1	4	0	1	2	0	0	1	0	1	2	3	2	4
750	0	1	1	56	1	3	2	2	4	1	2	2	0	1	1	0	2	1	1	1	4
751	0	1	1	39	1	3	1	2	4	0	3	4	0	0	0	0	2	1	1	1	3
752	0	1	1	59	1	3	3	1	3	0	2	3	0	0	1	0	2	2	3	2	4
753	0	1	1	73	1	3	1	1	4	0	1	1	0	0	0	0	1	1	3	2	4
754	0	1	1	26	1	3	1	1	4	0	1	1	0	0	0	0	1	2	2	1	4
755	0	1	1	78	1	3	1	2	4	0	1	1	0	0	0	0	1	2	3	1	5
756	0	1	1	59	1	3	1	1	4	0	1	1	0	0	1	0	1	1	5	1	3
757	0	1	1	54	1	3	1	1	4	0	1	2	0	0	0	0	2	2	2	2	4
758	0	1	1	57	1	1	2	1	4	4	2	3	0	0	1	1	2	2	2	2	4
759	0	1	1	51	1	3	2	2	4	0	1	2	0	0	0	0	2	3	4	2	2
760	0	1	1	47	1	4	1	1	4	0	1	1	0	0	0	0	1	1	5	1	3
761	1	0	1	36	1	3	2	1	4	0	1	2	0	0	0	0	2	1	5	2	3
762	0	1	1	24	1	3	2	1	4	0	1	2	0	0	0	0	1	1	3	2	2
763	0	1	1	55	1	3	1	1	4	1	2	1	0	1	1	0	2	2	3	1	3
764	0	1	1	42	1	4	2	1	4	0	1	2	0	0	1	0	1	1	1	2	1
765	0	1	1	41	1	4	1	1	1	4	1	1	0	0	0	0	1	5	3	1	4
766	1	0	1	43	1	2	2	1	4	0	3	4	0	0	1	1	2	2	3	2	3
767	0	1	1	60	1	1	4	2	4	4	4	2	1	3	1	1	3	2	5	2	2
768	1	0	1	25	1	3	3	1	4	0	1	2	0	0	0	0	2	2	3	1	3
769	0	1	1	56	2	3	2	1	4	0	1	2	0	0	1	0	2	1	2	1	3
770	0	1	1	46	1	1	1	1	1	1	3	1	0	2	1	1	2	2	4	1	4
771	0	1	1	76	1	3	1	1	4	0	1	2	0	0	0	0	2	1	2	2	3
772	0	1	1	76	1	1	4	1	4	4	5	6	0	0	0	0	1	5	5	2	3
773	0	1	1	32	1	2	1	1	4	0	1	2	0	0	0	0	2	1	1	2	4
774	0	1	1	45	1	3	1	1	4	0	1	1	0	0	0	0	1	1	2	2	3
775	0	1	1	56	1	3	1	2	1	0	1	1	0	0	0	0	1	1	1	2	2
776	0	1	1	70	1	4	2	1	4	4	1	2	0	0	0	0	1	5	2	2	5
777	0	1	1	50	1	3	1	1	4	0	1	1	0	0	0	0	1	2	3	1	4
778	0	1	1	59	1	3	1	1	4	0	1	1	0	0	0	0	1	1	5	2	3
779	0	1	1	68	1	4	1	2	3	0	3	4	0	0	0	0	2	1	1	1	3
780	0	1	1	63	1	3	1	1	4	0	1	1	0	0	0	0	1	5	2	2	2
781	0	1	1	40	1	3	3	2	4	0	1	2	0	0	0	0	2	1	1	1	4
782	1	0	1	27	1	3	1	2	4	0	1	1	0	0	0	0	1	2	2	1	3
783	0	1	1	31	1	3	2	1	4	0	1	2	0	0	0	0	1	5	2	2	5
784	0	1	1	76	1	3	1	2	4	0	1	1	0	0	0	0	1	1	2	1	3
785	0	1	1	44	1	3	1	1	4	0	1	1	0	0	0	0	1	1	3	2	4
786	0	1	1	74	1	3	1	1	4	0	5	6	0	0	0	0	1	5	5	2	3
787	0	1	1	40	1	3	1	1	4	0	1	1	0	0	0	0	1	2	2	2	2
788	0	1	1	43	2	4	1	1	4	4	1	1	0	0	0	0	1	3	4	2	4
789	0	1	1	63	1	3	1	2	4	1	2	1	0	1	0	0	2	1	2	1	5
790	0	1	1	24	1	3	1	2	4	0	1	1	0	0	1	0	1	2	2	2	3
791	0	1	1	64	1	3	1	1	4	0	1	1	0	0	0	0	1	1	1	1	4
792	0	1	1	44	1	4	1	1	4	4	3	4	0	0	0	0	2	1	2	2	3
793	1	0	1	70	1	3	1	2	4	0	1	2	0	0	0	0	1	1	1	1	4
794	0	1	1	24	1	1	1	1	4	4	4	4	1	1	1	1	3	4	5	2	4
795	0	1	1	53	1	3	3	1	4	0	1	2	0	0	0	0	1	1	2	2	5
796	0	1	1	68	1	3	2	1	4	0	1	2	0	0	0	0	1	1	5	2	3
797	0	1	1	46	1	3	1	1	4	4	1	1	0	0	0	0	1	2	3	1	3
798	0	1	1	68	1	3	2	1	4	0	1	2	0	0	0	0	2	1	1	1	4
799	0	1	1	82	1	3	1	1	4	0	1	1	0	0	0	0	1	1	2	1	2
800	1	0	1	67	1	3	1	2	4	0	1	1	0	0	1	0	1	1	2	1	4
801	0	1	1	80	1	3	1	2	4	0	3	4	0	0	1	0	2	1	2	1	4
802	0	1	1	55	1	3	1	1	4	0	3	4	0	0	0	0	2	1	2	2	3
803	0	1	1	50	1	3	1	2	4	1	3	1	0	2	1	1	2	1	5	1	3
804	0	1	1	42	1	1	2	1	4	4	3	2	0	2	1	1	2	2	5	2	3
805	0	1	1	65	1	3	3	1	4	0	1	2	0	0	0	0	1	1	1	2	1
806	1	0	1	47	1	3	2	1	4	0	1	2	0	0	1	0	1	1	1	1	1
807	0	1	1	51	1	4	1	1	4	4	1	2	0	0	0	0	2	1	2	1	3
808	0	1	1	34	1	1	4	2	4	4	5	6	2	2	1	1	2	4	5	1	1
809	0	1	1	50	1	3	1	1	3	0	1	1	0	0	0	0	1	1	3	1	3
810	0	1	1	48	3	3	3	2	4	0	1	2	0	0	1	0	1	2	3	2	4
811	1	0	1	50	1	3	1	1	4	0	1	1	0	0	0	0	1	1	1	1	3
812	0	1	1	80	1	3	2	2	4	0	1	2	0	0	1	1	1	3	5	1	3
813	1	0	1	78	1	3	1	2	4	0	1	1	0	0	0	0	1	1	3	2	4
814	0	1	1	24	1	3	1	1	4	0	4	1	1	0	0	0	3	1	3	1	4
815	0	1	1	53	1	3	1	1	4	0	1	1	0	0	0	0	1	1	5	2	4
816	0	1	1	40	1	1	1	2	4	3	3	1	0	2	1	1	2	5	3	1	1
817	0	1	1	69	1	3	2	2	4	3	3	2	0	2	1	0	2	1	1	1	4
818	0	1	1	83	1	3	2	1	4	0	1	2	0	0	0	0	2	1	3	2	4
819	0	1	1	26	1	3	1	2	4	0	1	1	0	0	0	0	1	5	2	1	5
820	0	1	1	38	1	1	2	1	4	0	3	4	0	2	1	1	2	2	5	1	2
821	0	1	1	36	1	3	1	2	4	0	1	1	0	0	0	0	1	1	1	1	3
822	0	1	1	28	1	1	2	1	4	4	4	4	1	3	1	0	3	1	5	1	2
823	0	1	1	64	1	3	2	2	1	0	1	2	0	0	1	0	1	1	1	1	3
824	0	1	1	65	1	3	2	1	4	2	3	2	0	2	1	0	2	2	2	1	3
825	0	1	1	82	1	3	1	1	4	0	1	1	0	0	0	0	1	5	5	2	3
826	1	0	1	64	1	1	1	1	4	4	1	1	0	0	0	0	1	5	2	2	1
827	0	1	1	29	1	1	4	1	1	4	3	4	0	2	1	1	2	2	2	2	3
828	1	0	1	73	1	3	2	2	4	0	1	2	0	0	1	0	1	1	2	1	2
829	0	1	1	38	2	3	1	1	4	0	1	1	0	0	0	0	1	1	1	2	4
830	1	0	1	61	1	1	1	1	4	4	1	1	0	0	1	1	1	2	2	2	4
831	0	1	1	35	1	3	1	2	4	0	1	1	0	0	0	0	1	2	3	2	3
832	0	1	1	71	1	4	1	2	4	4	1	1	0	0	0	0	1	2	2	1	3
833	0	1	1	69	1	3	1	2	3	0	3	4	0	0	0	1	2	5	2	2	4
834	0	1	1	63	1	1	1	1	4	4	1	1	0	0	0	1	1	4	3	1	3
835	1	0	1	50	1	3	1	2	4	0	1	2	0	0	0	0	2	1	2	1	2
836	0	1	1	80	1	1	1	1	4	4	1	1	0	0	0	1	1	2	5	1	4
837	1	0	1	50	1	3	2	2	4	0	3	4	0	0	0	0	3	2	3	1	4
838	0	1	1	63	1	3	1	2	3	0	1	1	0	0	0	0	1	5	2	1	3
839	0	1	1	35	1	1	4	2	4	4	5	4	2	0	0	0	3	2	2	2	2
840	0	1	1	46	1	4	1	2	3	4	1	1	0	0	0	0	1	2	2	1	4
841	1	0	1	55	1	3	1	1	4	0	1	2	0	0	0	0	2	1	2	2	3
842	0	1	1	76	1	3	1	2	4	0	5	6	0	0	0	0	1	5	5	1	3
843	0	1	1	48	1	3	1	1	4	0	1	1	0	0	0	0	1	1	2	2	4
844	0	1	1	45	1	3	1	2	4	0	1	1	0	0	0	0	1	1	1	1	4
845	0	1	1	39	1	3	1	2	3	0	1	1	0	0	0	0	1	1	1	2	3
846	0	1	1	67	1	3	1	1	4	0	1	1	0	0	0	0	1	1	3	2	2
847	0	1	1	71	1	4	1	2	4	0	1	1	0	0	0	0	1	1	1	2	4
848	0	1	1	66	1	1	2	1	4	4	3	4	0	2	1	1	3	2	3	2	3
849	0	1	1	34	2	3	2	2	4	0	4	2	1	0	0	0	3	2	3	1	4
850	1	0	1	40	2	3	1	1	4	0	1	1	0	0	0	0	1	2	5	2	4
851	0	1	1	54	1	3	1	1	3	0	1	1	0	0	0	0	1	3	2	2	2
852	0	1	1	28	1	3	1	2	4	0	1	1	0	0	0	0	1	1	2	1	4
853	0	1	1	56	1	3	1	1	4	0	1	1	0	0	0	0	1	5	3	2	3
854	0	1	1	79	1	3	2	2	4	0	1	2	0	0	1	0	1	1	5	1	2
855	0	1	1	54	1	3	2	2	4	1	2	2	0	1	1	0	2	1	2	1	4
856	0	1	1	63	1	1	2	2	1	4	3	3	0	2	1	1	2	2	3	2	4
857	0	1	1	29	1	3	1	1	4	0	1	1	0	0	0	0	1	2	2	1	3
858	0	1	1	39	1	3	1	2	4	4	2	1	0	1	0	0	2	1	1	2	4
859	0	1	1	45	1	3	1	1	4	0	1	1	0	0	0	0	1	1	1	2	1
860	0	1	1	83	1	3	2	1	4	0	1	2	0	0	0	0	2	2	2	2	4
861	0	1	1	60	1	3	1	2	4	0	3	4	0	0	1	0	2	1	2	1	4
862	0	1	1	43	1	3	1	1	4	0	1	1	0	0	0	0	1	5	2	1	4
863	1	0	1	62	1	1	1	1	4	4	1	1	0	0	1	0	1	2	3	2	4
864	0	1	1	38	1	3	1	1	4	0	1	2	0	0	0	0	2	2	3	1	3
865	0	1	1	28	1	3	1	1	4	0	1	1	0	0	0	0	1	1	2	2	3
866	0	1	1	30	1	3	1	1	4	0	1	2	0	0	0	0	2	1	3	2	3
867	0	1	1	24	2	3	2	1	4	3	3	4	0	1	1	0	2	1	2	2	2
868	0	1	1	62	1	3	1	2	4	1	2	2	0	1	1	0	2	1	3	1	3
869	0	1	1	47	1	3	1	1	4	0	5	1	2	0	0	0	1	2	2	2	4
870	0	1	1	69	1	3	2	1	4	0	1	2	0	0	0	0	1	2	2	2	3
871	0	1	1	42	1	3	1	2	4	0	5	6	0	0	0	0	1	5	5	1	4
872	0	1	1	33	1	3	1	1	4	0	5	6	1	0	0	0	3	5	5	1	4
873	0	1	1	55	1	3	1	2	4	0	1	1	0	0	0	0	1	2	2	2	3
874	1	0	1	33	1	3	2	1	4	0	1	2	0	0	0	0	1	1	1	2	2
875	0	1	1	49	1	3	2	1	4	0	1	2	0	0	0	0	1	1	1	2	3
876	0	1	1	80	1	3	1	1	4	0	1	2	0	0	0	0	2	1	2	1	4
877	1	0	1	50	1	4	1	2	4	4	1	1	0	0	0	0	1	1	2	2	4
878	0	1	1	24	2	3	2	1	4	0	1	2	0	0	0	0	1	1	5	1	3
879	1	0	1	55	2	3	2	1	4	0	1	2	0	0	0	0	1	2	2	2	4
880	0	1	1	47	1	3	1	1	4	0	4	4	1	0	1	0	3	1	1	1	2
881	0	1	1	43	3	3	1	1	4	0	1	2	0	0	0	0	1	2	3	2	4
882	0	1	1	49	2	3	2	1	4	0	1	2	0	0	0	0	1	1	5	2	4
883	1	0	1	27	2	3	2	1	4	0	1	2	0	0	0	0	1	2	3	2	5
884	0	1	1	46	2	3	1	1	4	0	1	1	0	0	0	0	1	1	2	2	3
885	0	1	1	79	2	3	1	1	4	0	1	1	0	0	0	0	1	2	2	2	3
886	0	1	1	45	1	1	2	1	3	4	1	2	0	0	0	1	1	1	1	2	5
887	0	1	1	41	1	3	1	1	4	1	3	4	0	1	0	0	2	1	3	1	4
888	0	1	1	68	1	1	1	1	4	4	1	1	0	0	0	1	1	2	3	2	5
889	1	0	1	53	2	3	1	1	4	0	3	4	0	0	0	0	2	1	2	1	3
890	0	1	1	29	1	3	2	1	3	0	1	2	0	0	0	0	1	1	1	2	4
891	0	1	1	67	1	3	1	1	4	0	3	4	0	0	0	0	2	2	5	1	4
892	0	1	1	77	1	4	2	1	4	4	1	2	0	0	0	0	2	2	3	2	4
893	1	0	1	27	1	3	2	2	4	0	1	2	0	0	0	0	2	2	3	1	4
894	0	1	1	29	2	3	1	2	4	0	1	2	0	0	1	0	2	5	3	2	3
895	0	1	1	26	2	3	1	1	4	1	2	1	0	1	0	0	2	2	2	2	2
896	0	1	1	81	2	1	4	1	4	4	3	4	0	1	1	1	2	4	5	2	2
897	0	1	1	83	2	3	1	1	4	0	1	1	0	0	0	0	1	1	2	1	3
898	0	1	1	63	1	3	1	2	4	0	1	1	0	0	0	0	1	1	2	1	4
899	0	1	1	77	1	1	3	1	4	4	3	2	0	2	1	1	2	2	5	2	3
900	1	0	1	43	1	3	1	2	4	0	1	1	0	0	1	0	1	1	2	1	1
901	1	0	1	46	2	3	2	2	4	0	1	2	0	0	0	0	1	2	2	1	3
902	0	1	1	25	2	3	1	2	4	0	1	1	0	0	0	0	1	2	2	1	3
903	0	1	1	80	2	1	3	1	4	4	3	4	0	1	1	1	3	2	5	2	2
904	0	1	1	56	2	1	2	1	4	4	3	4	0	2	1	1	2	2	5	1	3
905	0	1	1	82	1	3	1	1	4	0	1	1	0	0	0	0	1	2	3	2	3
906	0	1	1	61	1	3	1	3	4	0	1	1	0	0	0	0	1	1	2	2	2
907	0	1	1	41	1	1	1	2	3	4	3	2	0	2	0	0	2	2	5	1	3
908	0	1	1	54	2	3	1	1	4	0	1	1	0	0	0	0	1	1	2	1	4
909	0	1	1	76	2	3	1	1	4	0	1	1	0	0	0	0	1	5	2	1	2
910	0	1	1	43	2	1	1	1	4	4	3	1	0	2	1	1	2	4	5	1	3
911	0	1	1	52	1	3	1	2	4	1	3	4	0	1	0	0	2	1	1	1	3
912	0	1	1	51	1	3	2	1	3	0	1	2	0	0	0	0	1	2	2	2	3
913	0	1	1	28	2	1	1	1	4	4	3	1	0	2	1	1	2	4	5	2	3
914	1	0	1	78	1	3	2	2	4	0	1	2	0	0	1	0	2	1	1	1	4
915	0	1	1	25	1	3	2	1	4	0	1	2	0	0	0	0	1	2	2	1	3
916	0	1	1	52	1	1	2	1	4	4	3	3	0	3	0	0	3	2	2	1	3
917	0	1	1	32	2	4	1	1	4	0	1	1	0	0	0	0	1	2	2	2	5
918	1	0	1	26	2	3	1	1	4	4	1	1	0	0	0	0	1	2	2	2	3
919	0	1	1	47	1	1	2	1	4	4	3	4	0	2	1	1	2	4	5	2	3
920	1	0	1	69	2	3	1	1	4	0	1	1	0	0	0	0	1	1	2	1	3
921	1	0	1	55	2	3	1	2	4	4	1	1	0	0	0	0	1	1	5	1	3
922	1	0	1	36	1	3	1	2	4	0	1	1	0	0	0	0	1	2	3	1	4
923	0	1	1	40	1	4	1	1	4	0	1	1	0	0	0	0	1	3	3	2	2
924	0	1	1	52	1	4	2	2	4	4	1	2	0	0	0	0	1	2	3	2	3
925	0	1	1	45	2	3	1	1	4	1	3	1	0	2	1	1	2	1	3	1	2
926	0	1	1	47	1	3	2	1	4	0	1	2	0	0	0	0	2	1	3	2	5
927	0	1	1	46	1	1	4	1	4	4	4	6	1	2	1	0	3	4	4	1	3
928	0	1	1	70	1	5	4	1	4	4	5	4	2	4	0	0	2	4	4	2	3
929	0	1	1	60	1	3	1	1	4	3	3	2	0	2	1	1	2	1	3	1	2
930	0	1	1	34	1	4	1	2	4	0	2	3	0	0	1	1	2	1	3	1	2
931	0	1	1	31	2	4	1	1	4	4	4	4	1	0	0	0	3	2	2	1	4
932	0	1	1	54	2	3	1	2	4	4	4	1	1	2	0	0	3	3	3	1	4
933	1	0	1	77	1	3	1	1	4	0	1	1	0	0	0	0	1	1	1	2	3
934	0	1	1	35	1	3	2	2	4	0	1	2	0	0	0	0	1	1	3	2	2
935	0	1	1	76	1	4	1	1	4	4	4	4	1	0	0	0	3	1	2	1	1
936	1	0	1	51	3	2	4	1	4	0	1	2	0	0	0	0	2	2	1	2	3
937	0	1	1	46	2	5	4	1	4	4	5	6	2	4	0	0	4	1	5	2	4
938	0	1	1	72	1	3	2	1	4	0	1	2	0	0	0	0	2	1	2	1	3
939	0	1	1	75	1	3	1	2	4	1	3	4	0	1	0	0	2	2	2	1	4
940	0	1	1	47	1	4	1	2	4	0	1	1	0	0	0	0	1	1	2	1	2
941	1	0	1	30	1	3	1	2	4	4	1	1	0	0	0	0	1	1	5	1	2
942	1	0	1	71	1	4	1	2	3	0	1	1	0	0	0	0	1	1	2	1	2
943	0	1	1	50	2	3	2	2	4	0	1	2	0	0	0	0	1	3	5	1	3
944	1	0	1	50	1	4	1	2	4	0	1	1	0	0	0	0	1	2	3	1	4
945	0	1	1	29	2	3	1	1	4	0	1	1	0	0	1	0	1	2	2	2	3
946	0	1	1	41	2	3	2	1	4	0	1	2	0	0	1	1	1	2	3	2	3
947	0	1	1	55	1	3	2	2	4	0	1	2	0	0	0	0	1	1	2	1	3
948	0	1	1	71	2	3	1	1	4	3	3	1	0	2	0	0	2	1	3	2	3
949	0	1	1	78	2	4	1	1	4	0	1	1	0	0	0	0	1	2	3	1	2
950	0	1	1	74	1	3	3	2	3	3	3	2	0	2	1	1	2	2	2	2	3
951	0	1	1	37	2	1	2	2	4	4	3	4	0	0	1	1	2	4	4	2	4
952	1	0	1	52	1	3	1	1	4	4	1	1	0	0	0	0	1	2	3	2	3
953	0	1	1	48	2	1	4	2	4	4	3	4	0	1	1	1	2	2	3	1	3
954	1	0	1	68	1	3	2	1	4	4	2	3	0	0	1	1	2	2	2	2	3
955	0	1	1	58	1	3	1	1	4	4	1	1	0	0	1	1	1	3	3	2	4
956	0	1	1	40	2	3	1	1	4	0	1	1	0	0	0	0	1	2	2	1	4
957	0	1	1	64	3	3	1	1	4	0	1	2	0	0	0	0	1	1	2	2	4
958	0	1	1	46	1	3	2	2	4	0	1	2	0	0	0	0	1	2	3	2	4
959	1	0	1	61	1	3	1	1	4	0	1	1	0	0	0	0	1	1	3	2	2
960	0	1	1	29	1	1	1	1	4	1	3	1	0	3	1	0	3	4	4	1	3
961	0	1	1	43	2	3	1	1	4	0	1	1	0	0	0	0	1	1	3	1	4
962	0	1	1	47	1	3	2	2	4	0	1	2	0	0	0	0	1	2	3	2	4
963	0	1	1	27	1	3	1	2	4	3	3	2	0	2	1	0	2	2	3	1	4
964	0	1	1	40	1	4	4	1	3	4	3	4	0	4	1	1	2	4	5	2	3
965	0	1	1	67	2	3	1	2	4	1	3	2	0	2	0	0	2	1	2	1	3
966	0	1	1	27	1	3	1	1	4	0	1	1	0	0	0	0	1	2	2	2	3
967	0	1	1	41	1	3	1	1	4	0	1	1	0	0	0	0	1	1	2	2	4
968	0	1	1	76	3	3	4	2	4	0	2	3	0	0	1	0	2	3	5	1	2
969	0	1	1	63	2	1	4	1	4	4	3	0	0	2	1	1	2	4	5	2	3
970	0	1	1	67	2	3	2	2	3	4	2	3	0	0	1	1	2	2	3	2	2
971	1	0	1	43	1	4	1	1	4	0	1	1	0	0	0	0	1	1	1	1	3
972	0	1	1	41	1	3	2	2	3	1	5	6	0	2	1	1	2	5	5	2	1
973	1	0	1	42	1	3	1	1	4	0	1	2	0	0	0	0	2	1	5	2	5
974	1	0	1	41	3	3	1	1	4	0	1	1	0	0	0	0	1	2	2	2	2
975	0	1	1	77	2	3	1	3	4	0	1	1	0	0	1	0	1	3	5	1	2
976	0	1	1	48	3	3	4	1	4	0	5	6	0	0	0	0	1	2	2	2	3
977	0	1	1	70	3	5	4	1	4	4	5	6	2	4	0	0	4	4	5	1	2
978	0	1	1	24	1	3	1	1	4	0	5	6	2	4	0	0	4	2	2	1	2
979	1	0	1	76	1	3	1	1	4	0	1	1	0	0	0	0	1	2	2	2	3
980	1	0	1	62	2	3	1	1	3	0	1	1	0	0	0	0	1	2	3	1	3
981	1	0	1	24	1	3	2	2	4	0	1	2	0	0	1	0	1	1	2	2	3
982	0	1	1	38	1	1	2	1	4	4	2	2	0	1	1	1	2	5	4	1	4
983	1	0	1	37	1	3	1	1	4	0	1	1	0	0	0	0	1	2	3	1	2
984	0	1	1	82	1	3	1	1	4	0	1	1	0	0	0	0	1	1	2	1	3
985	0	1	1	33	1	2	1	1	4	0	1	2	0	0	0	0	1	2	2	2	3
986	0	1	1	24	2	3	1	1	4	0	1	1	0	0	0	0	1	2	2	1	3
987	1	0	1	55	2	4	2	1	4	0	1	2	0	0	0	0	1	2	3	1	3
988	0	1	1	80	3	3	1	1	4	0	1	1	0	0	0	0	1	1	5	1	4
989	0	1	1	37	2	3	2	2	4	0	1	2	0	0	1	0	2	5	1	1	3
990	1	0	1	44	2	3	3	1	4	0	2	3	0	0	1	0	2	2	4	1	3
991	1	0	1	43	1	3	1	2	4	0	1	1	0	0	0	0	1	2	2	1	2
992	0	1	1	66	1	1	1	2	4	4	3	2	0	2	1	1	2	4	4	1	3
993	0	1	1	28	2	3	2	1	4	0	1	2	0	0	0	0	1	1	3	1	3
994	0	1	1	69	2	1	1	1	4	4	1	1	0	0	1	1	1	2	5	2	2
995	0	1	1	45	1	4	1	1	4	4	1	2	0	0	0	0	2	3	4	2	4
996	0	1	1	72	2	1	4	2	4	4	5	6	2	4	1	1	4	4	4	1	2
997	0	1	1	33	1	3	1	1	4	0	1	1	0	0	0	0	1	1	2	2	4
998	0	1	1	76	2	3	1	1	4	0	1	2	0	0	0	0	1	2	1	2	3
999	0	1	1	51	1	3	1	2	4	1	2	2	0	1	0	0	2	2	2	2	4
1000	0	1	1	26	2	1	3	1	4	4	4	2	1	2	1	1	3	2	5	1	2
1001	1	0	1	66	1	3	1	1	4	0	1	1	0	0	0	0	1	1	2	2	4
1002	1	0	1	30	1	3	3	1	4	0	2	3	0	0	1	1	2	2	2	2	2
1003	1	0	1	47	2	1	4	2	4	0	2	3	0	0	0	1	2	2	5	1	4
1004	0	1	1	74	1	3	1	1	4	0	1	2	0	0	0	0	2	2	2	2	4
1005	0	1	1	24	1	1	1	2	4	4	1	1	0	0	1	1	1	2	2	1	4
1006	0	1	1	35	1	3	1	1	4	0	1	1	0	0	0	0	1	2	2	2	3
1007	1	0	1	75	1	3	1	2	4	0	1	1	0	0	0	0	1	1	1	1	3
1008	1	0	1	48	2	4	1	1	4	0	1	1	0	0	0	0	1	1	3	2	4
1009	0	1	1	63	2	1	4	1	4	4	5	6	2	3	1	1	3	3	5	1	3
1010	0	1	1	47	1	2	2	1	4	3	2	2	0	1	1	1	2	2	3	2	2
1011	0	1	1	30	1	3	2	1	3	0	1	2	0	0	0	0	1	5	3	1	4
1012	0	1	1	70	1	4	1	2	4	4	1	2	0	0	0	0	2	5	4	1	5
1013	1	0	1	52	2	3	1	1	4	0	1	1	0	0	0	0	1	2	2	2	3
1014	0	1	1	30	2	3	2	1	4	0	1	2	0	0	1	0	1	2	2	2	2
1015	0	1	1	68	1	3	4	1	4	0	1	2	0	0	1	0	2	1	1	1	1
1016	0	1	1	33	3	1	2	2	4	4	3	4	0	2	1	1	2	4	4	2	1
1017	0	1	1	39	2	4	1	1	4	4	1	1	0	0	0	0	1	5	3	2	4
1018	1	0	1	74	2	3	2	1	4	0	1	2	0	0	0	0	2	1	2	1	2
1019	0	1	1	27	1	3	1	2	4	0	1	1	0	0	0	0	1	1	3	1	3
1020	1	0	1	35	1	3	1	2	4	0	1	1	0	0	0	0	1	2	3	1	5
1021	0	1	1	52	1	1	2	2	4	4	3	4	0	2	1	1	2	1	5	1	3
1022	0	1	1	46	2	3	4	1	4	0	5	6	0	0	0	0	1	2	5	2	3
1023	0	1	1	28	2	3	1	1	4	0	1	2	0	0	0	0	2	1	2	1	2
1024	0	1	1	43	2	3	2	2	4	1	2	2	0	1	1	0	2	2	2	1	3
1025	0	1	1	47	2	3	2	2	4	0	1	2	0	0	0	0	2	2	3	2	4
1026	0	1	1	62	2	3	2	1	4	0	1	2	0	0	1	0	1	2	3	2	3
1027	0	1	1	36	1	3	1	3	4	0	1	1	0	0	0	0	1	5	3	1	4
1028	0	1	1	51	2	3	1	1	4	2	2	1	0	1	0	0	2	1	3	2	2
1029	1	0	1	40	3	3	2	2	4	4	1	2	0	0	1	1	1	1	5	2	2
1030	0	1	1	78	1	3	1	2	4	1	2	2	0	1	1	0	2	2	1	2	3
1031	0	1	1	51	1	3	2	1	4	0	1	2	0	0	0	0	1	2	3	1	3
1032	0	1	1	55	2	3	1	1	4	0	3	4	0	0	0	0	2	5	3	1	2
1033	0	1	1	29	3	4	1	1	4	0	1	1	0	0	0	0	1	2	3	1	2
1034	0	1	1	50	3	1	4	1	4	4	5	6	0	0	1	1	1	2	3	2	3
1035	1	0	1	55	3	3	2	1	4	0	1	2	0	0	1	1	1	2	5	2	4
1036	0	1	1	57	2	3	1	2	4	0	1	2	0	0	0	0	2	5	5	2	3
1037	0	1	1	75	1	3	1	1	4	0	1	1	0	0	0	0	1	2	2	2	3
1038	0	1	1	41	3	1	4	2	4	0	1	1	0	0	1	0	1	1	5	1	2
1039	0	1	1	47	2	3	1	1	4	0	1	1	0	0	0	0	1	5	4	2	3
1040	0	1	1	55	1	3	1	1	4	1	2	1	0	1	0	0	2	1	3	2	4
1041	1	0	1	73	1	1	1	2	4	4	1	1	0	0	0	1	1	2	5	1	4
1042	0	1	1	59	1	4	1	1	4	4	1	1	0	0	1	0	1	1	1	1	3
1043	0	1	1	79	1	1	4	1	4	4	5	6	0	0	0	0	1	1	5	2	3
1044	1	0	1	35	1	3	1	1	4	0	1	1	0	0	0	0	1	1	5	1	3
1045	0	1	1	31	1	3	1	1	4	0	1	1	0	0	0	0	1	1	3	2	4
1046	0	1	1	31	1	4	1	2	4	0	1	1	0	0	0	0	1	2	1	1	4
1047	0	1	1	71	1	3	2	2	4	0	1	2	0	0	0	0	1	1	3	1	4
1048	0	1	1	57	1	1	2	2	4	4	1	2	0	0	1	1	2	5	5	1	3
1049	0	1	1	41	1	1	4	2	4	4	4	6	1	0	0	1	3	4	5	2	2
1050	1	0	1	51	1	3	1	2	3	0	1	1	0	0	0	0	1	1	2	1	2
1051	0	1	1	37	1	1	1	1	4	4	3	1	0	2	1	1	2	2	5	1	2
1052	0	1	1	61	2	1	4	1	4	4	3	1	0	2	0	0	2	2	3	2	3
1053	1	0	1	81	1	3	1	1	3	0	1	1	0	0	0	0	1	1	1	2	3
1054	0	1	1	37	1	3	2	2	4	0	1	2	0	0	1	0	1	2	2	1	2
1055	0	1	1	39	1	1	2	3	4	4	3	4	0	0	1	1	2	4	4	2	4
1056	0	1	1	37	1	3	2	1	2	0	1	2	0	0	0	0	1	2	2	1	2
1057	1	0	1	27	1	3	2	1	4	0	1	2	0	0	0	0	1	2	4	1	5
1058	0	1	1	28	1	3	1	2	4	0	1	1	0	0	0	0	1	2	2	1	5
1059	0	1	1	35	1	4	4	1	4	4	1	2	0	0	1	0	2	1	5	2	3
1060	0	1	1	74	1	3	1	3	4	0	1	1	0	0	0	0	1	1	2	2	3
1061	0	1	1	33	1	3	2	2	4	0	1	2	0	0	0	0	2	1	2	1	5
1062	0	1	1	70	1	1	1	1	4	4	1	1	0	0	0	1	1	1	5	1	4
1063	0	1	1	42	1	3	2	1	4	1	3	3	0	1	0	0	2	1	3	2	2
1064	0	1	1	50	1	3	1	1	4	0	1	1	0	0	1	0	1	1	5	1	3
1065	0	1	1	51	1	3	1	2	4	0	1	1	0	0	0	0	1	1	2	1	4
1066	0	1	1	76	1	1	2	2	4	4	4	4	1	0	1	1	3	4	5	2	3
1067	0	1	1	36	1	1	2	2	4	4	3	2	0	2	1	1	2	4	4	2	3
1068	1	0	1	58	1	3	2	2	4	0	1	2	0	0	0	0	2	2	3	1	4
1069	0	1	1	38	1	3	1	2	4	0	1	1	0	0	0	0	1	1	2	1	3
1070	1	0	1	29	1	3	1	1	3	0	1	1	0	0	0	0	1	2	3	1	3
1071	0	1	1	61	1	3	1	1	4	1	2	1	0	1	0	0	2	5	5	1	3
1072	0	1	1	33	1	3	1	1	4	0	1	2	0	0	0	0	2	2	3	2	4
1073	1	0	1	61	1	4	1	1	4	4	1	2	0	0	0	1	1	2	3	1	4
1074	1	0	1	71	1	3	1	1	4	0	1	1	0	0	0	0	1	2	2	2	5
1075	0	1	1	83	1	4	1	1	3	0	1	1	0	0	0	0	1	1	1	2	2
1076	0	1	1	50	1	3	1	1	4	0	1	1	0	0	1	0	1	1	3	1	3
1077	0	1	1	24	1	3	1	1	4	0	1	1	0	0	0	0	1	1	5	1	4
1078	0	1	1	79	2	1	3	1	4	4	1	2	0	0	1	1	2	4	5	1	3
1079	0	1	1	33	1	3	2	1	4	0	1	1	0	0	0	0	1	2	2	2	5
1080	0	1	1	39	1	3	1	1	4	0	1	2	0	0	0	0	2	1	5	1	1
1081	0	1	1	32	1	3	1	2	4	0	1	2	0	0	0	1	2	2	5	1	4
1082	0	1	1	25	1	3	1	1	4	0	1	1	0	0	0	0	1	1	2	2	4
1083	0	1	1	78	1	1	1	2	4	4	3	4	0	2	0	1	2	4	5	2	2
1084	0	1	1	51	2	1	4	1	4	4	3	4	0	0	1	1	3	2	2	1	3
1085	0	1	1	74	1	3	3	2	4	0	2	3	0	0	1	1	2	2	2	2	3
1086	1	0	1	24	2	3	1	1	4	0	1	2	0	0	0	0	2	2	3	2	5
1087	0	1	1	49	1	3	3	2	4	0	1	2	0	0	1	1	2	2	2	1	1
1088	0	1	1	43	1	3	1	1	4	0	1	1	0	0	0	0	1	2	3	2	4
1089	0	1	1	44	1	3	1	2	3	0	1	1	0	0	0	0	1	4	1	1	3
1090	0	1	1	30	1	3	1	2	4	0	1	1	0	0	0	0	1	2	2	2	3
1091	0	1	1	69	1	3	1	2	3	0	1	1	0	0	0	0	1	1	2	1	4
1092	0	1	1	31	1	1	2	1	4	4	3	2	0	2	1	1	2	4	5	1	3
1093	1	0	1	33	1	2	4	2	4	0	5	6	0	0	0	0	1	2	2	2	1
1094	1	0	1	79	1	3	1	1	4	0	3	4	0	0	1	0	2	2	2	1	4
1095	0	1	1	63	1	3	2	1	4	4	3	2	0	2	1	1	2	5	2	1	1
1096	1	0	1	82	3	3	1	1	4	0	1	1	0	0	0	0	1	2	3	2	4
1097	1	0	1	44	1	3	1	1	4	0	1	2	0	0	0	0	2	1	3	2	3
1098	0	1	1	30	1	3	2	1	4	1	3	4	0	1	0	0	3	2	3	2	3
1099	0	1	1	44	1	3	2	1	4	0	1	2	0	0	0	0	1	1	3	2	3
1100	0	1	1	43	1	3	1	1	4	0	1	1	0	0	0	0	1	1	3	1	3
1101	0	1	1	28	1	3	1	1	4	0	1	1	0	0	0	0	1	1	3	1	2
1102	1	0	1	35	1	3	2	2	4	0	1	2	0	0	0	0	1	2	3	2	3
1103	0	1	1	74	2	3	1	1	4	0	1	1	0	0	0	0	1	1	2	2	3
1104	0	1	1	82	2	3	1	2	4	0	1	1	0	0	0	0	1	2	2	1	3
1105	0	1	1	46	1	1	4	1	4	4	3	2	0	2	1	1	2	2	3	1	2
1106	0	1	1	75	2	4	4	2	3	0	5	6	0	0	0	0	1	1	5	1	4
1107	0	1	1	80	1	1	2	1	4	4	2	2	0	1	1	1	2	2	3	2	4
1108	0	1	1	82	1	4	1	1	4	0	5	6	0	0	0	1	1	5	5	2	3
1109	0	1	1	54	2	3	1	2	4	0	1	1	0	0	0	0	1	1	3	2	2
1110	1	0	1	42	1	3	1	1	4	0	1	2	0	0	1	0	2	2	2	1	3
1111	0	1	1	79	2	3	2	1	4	0	1	2	0	0	0	0	2	1	3	2	4
1112	0	1	1	67	1	3	1	1	4	0	1	1	0	0	0	0	1	1	3	2	3
1113	0	1	1	37	1	3	1	1	4	0	1	1	0	0	0	0	1	1	2	1	4
1114	0	1	1	28	1	1	4	3	4	4	5	6	2	4	1	1	4	4	5	1	3
1115	1	0	1	45	2	3	2	1	4	0	1	2	0	0	1	0	1	2	3	2	4
1116	0	1	1	81	1	3	1	1	4	0	1	1	0	0	0	0	1	1	1	1	3
1117	0	1	1	76	1	3	1	2	4	0	1	2	0	0	0	0	2	1	5	1	4
1118	1	0	1	29	1	4	1	1	4	0	1	1	0	0	0	0	1	1	3	1	3
1119	0	1	1	26	1	3	3	2	4	0	1	2	0	0	0	0	1	1	5	1	4
1120	1	0	1	38	1	4	1	2	4	4	1	1	0	0	0	0	1	2	2	1	4
1121	0	1	1	26	1	4	2	1	4	4	1	2	0	0	0	0	1	2	2	1	4
1122	0	1	1	66	1	3	1	2	4	0	1	2	0	0	0	0	2	1	2	1	3
1123	0	1	1	71	1	1	2	2	3	4	3	2	0	2	1	1	2	4	3	1	3
1124	0	1	1	79	1	4	1	1	4	4	5	6	0	0	0	0	1	5	5	1	3
1125	0	1	1	69	1	3	2	2	4	0	5	6	0	0	0	0	1	5	4	1	2
1126	0	1	1	53	1	3	1	2	4	0	3	4	0	0	0	0	2	1	2	1	4
1127	0	1	1	56	1	4	4	2	3	4	5	6	0	0	0	0	1	1	1	1	4
1128	0	1	1	50	1	3	1	1	4	0	1	1	0	0	0	0	1	5	3	1	3
1129	0	1	1	37	1	3	1	1	4	0	1	2	0	0	1	0	2	1	2	1	1
1130	1	0	1	75	1	4	1	1	4	4	1	1	0	0	0	0	1	1	3	2	3
1131	0	1	1	44	1	3	4	2	3	0	1	1	0	0	0	0	1	1	1	2	1
1132	0	1	1	61	1	4	1	1	4	4	1	1	0	0	0	0	1	1	1	1	3
1133	1	0	1	39	1	4	1	1	4	4	1	1	0	0	0	0	1	2	2	1	4
1134	1	0	1	60	1	3	1	1	4	0	1	2	0	0	0	0	2	1	1	1	2
1135	0	1	1	70	1	3	1	1	4	0	1	1	0	0	0	0	1	3	3	1	4
1136	0	1	1	75	1	4	1	1	4	0	4	1	1	0	0	0	3	2	5	2	3
1137	0	1	1	33	1	3	1	1	4	1	3	2	0	2	1	0	2	1	3	1	3
1138	0	1	1	54	1	3	2	1	4	0	1	2	0	0	0	0	1	1	2	1	3
1139	0	1	1	26	1	4	1	1	4	0	1	2	0	0	0	0	2	2	2	2	5
1140	0	1	1	36	1	4	1	1	4	0	1	1	0	0	0	0	1	1	1	1	3
1141	0	1	1	74	1	3	1	1	4	3	3	4	0	2	0	0	2	1	1	2	2
1142	0	1	1	53	1	1	1	1	4	4	1	1	0	0	0	0	1	1	2	1	3
1143	1	0	1	71	1	3	2	1	4	0	1	2	0	0	0	0	2	1	3	2	4
1144	1	0	1	52	1	3	1	1	4	0	1	1	0	0	0	0	1	1	1	2	5
1145	1	0	1	67	1	3	1	1	4	0	1	1	0	0	0	0	1	1	3	2	5
1146	0	1	1	42	1	3	2	2	3	0	1	2	0	0	0	0	2	1	2	1	4
1147	0	1	1	46	1	1	1	1	4	2	3	1	0	2	1	1	2	4	5	1	3
1148	1	0	1	80	1	4	1	1	4	0	2	3	0	0	0	0	2	1	5	2	4
1149	1	0	1	77	1	3	2	2	4	0	1	2	0	0	1	0	1	1	1	1	3
1150	0	1	1	72	1	3	1	1	4	0	1	1	0	0	0	0	1	2	2	2	3
1151	0	1	1	81	1	3	1	1	4	0	1	2	0	0	0	0	2	1	2	2	4
1152	1	0	1	41	1	4	1	2	3	4	1	1	0	0	0	0	1	1	5	1	3
1153	0	1	1	62	1	1	1	2	4	4	1	1	0	0	1	0	1	1	5	1	3
1154	0	1	1	46	1	4	1	1	4	4	1	1	0	0	0	0	1	1	2	2	4
1155	1	0	1	42	1	4	1	1	4	0	1	1	0	0	0	0	1	1	3	1	3
1156	0	1	1	29	1	3	4	1	4	0	1	2	0	0	0	0	1	2	3	2	4
1157	0	1	1	24	1	3	2	1	4	0	1	2	0	0	1	0	1	4	4	2	3
1158	0	1	1	53	1	1	2	1	4	4	4	2	1	2	0	1	3	2	5	1	5
1159	0	1	1	67	1	3	1	1	4	0	1	1	0	0	0	0	1	1	2	1	3
1160	0	1	1	74	1	3	1	1	4	0	1	1	0	0	0	0	1	1	3	1	3
1161	0	1	1	80	1	4	4	1	4	4	4	6	1	0	0	0	3	1	1	1	3
1162	0	1	1	36	1	3	1	1	4	0	1	1	0	0	0	0	1	1	1	2	5
1163	0	1	1	46	1	3	1	2	1	0	1	1	0	0	0	0	1	2	2	1	4
1164	1	0	1	54	1	4	1	1	4	0	1	1	0	0	0	0	1	1	3	2	2
1165	0	1	1	58	1	4	1	1	4	0	1	1	0	0	0	0	1	1	2	2	4
1166	0	1	1	50	1	3	1	1	4	0	1	1	0	0	0	0	1	1	1	2	4
1167	0	1	1	52	1	4	1	1	4	4	1	1	0	0	0	0	1	1	3	2	3
1168	1	0	1	83	1	3	1	1	4	0	1	1	0	0	1	0	1	1	2	1	3
1169	0	1	1	68	1	3	1	1	4	0	1	2	0	0	0	0	2	1	2	2	4
1170	0	1	1	42	1	1	4	1	4	4	3	4	0	0	1	1	1	4	4	1	4
1171	1	0	1	40	1	3	1	2	3	0	1	2	0	0	1	0	2	1	3	1	2
1172	0	1	1	61	1	3	1	1	4	0	1	1	0	0	0	0	1	1	1	1	5
1173	1	0	1	52	1	3	3	1	4	0	1	2	0	0	1	1	2	1	3	2	2
1174	1	0	1	81	1	4	1	1	4	0	1	2	0	0	0	0	2	1	3	1	3
1175	0	1	1	64	1	1	2	1	4	4	4	4	1	2	1	1	3	4	4	2	4
1176	0	1	1	47	1	1	2	1	4	4	3	4	0	0	1	1	2	4	5	1	2
1177	0	1	1	38	1	3	1	1	4	0	1	1	0	0	0	0	1	1	3	2	5
1178	0	1	1	26	1	3	1	2	4	0	1	2	0	0	0	0	2	1	2	1	5
1179	0	1	1	28	1	1	3	1	4	4	3	4	0	0	1	0	3	4	5	1	4
1180	0	1	1	47	1	3	1	2	4	0	1	2	0	0	0	0	2	1	1	2	3
1181	0	1	1	35	1	1	2	1	3	4	3	2	0	2	1	1	2	1	5	2	4
1182	1	0	1	29	1	4	1	2	4	4	1	1	0	0	0	0	1	2	2	1	5
1183	0	1	1	46	1	3	1	1	4	0	1	1	0	0	0	0	1	2	2	2	3
1184	0	1	1	43	1	3	2	1	4	0	1	2	0	0	0	0	1	1	3	1	3
1185	1	0	1	41	1	4	1	2	4	0	1	1	0	0	0	0	1	1	5	1	4
1186	1	0	1	24	1	1	1	1	4	4	1	1	0	0	0	0	1	1	5	1	4
1187	0	1	1	70	1	3	1	1	4	0	1	2	0	0	1	0	1	2	2	2	2
1188	0	1	1	68	1	3	1	1	4	3	3	1	0	2	1	0	2	5	2	2	2
1189	0	1	1	56	1	3	4	1	4	0	3	4	0	0	1	0	2	1	1	1	1
1190	1	0	1	49	1	4	1	2	4	0	1	2	0	0	0	1	2	1	2	1	4
1191	1	0	1	68	1	1	1	1	4	4	2	3	0	0	1	0	2	2	3	2	2
1192	1	0	1	76	1	4	1	2	4	0	1	1	0	0	1	0	1	2	3	1	4
1193	1	0	1	61	1	3	1	1	4	0	1	1	0	0	0	0	1	1	5	2	3
1194	1	0	1	27	1	3	1	1	1	0	1	2	0	0	0	0	2	1	2	2	2
1195	0	1	1	53	1	3	1	2	4	0	1	1	0	0	0	0	1	1	3	1	4
1196	0	1	1	50	1	4	1	2	3	0	1	2	0	0	1	0	2	1	2	2	3
1197	0	1	1	35	1	3	3	2	4	4	1	2	0	0	0	0	1	1	3	1	2
1198	0	1	1	57	1	3	2	1	4	0	3	4	0	0	0	0	2	1	2	2	3
1199	0	1	1	30	1	2	3	1	4	3	3	2	0	2	1	1	2	2	3	2	3
1200	1	0	1	48	1	3	1	1	4	0	5	6	0	0	0	0	1	5	5	1	4
1201	0	1	1	46	1	4	1	3	4	4	1	1	0	0	0	0	1	1	2	1	4
1202	0	1	1	62	1	3	1	2	4	1	3	4	0	1	1	0	2	1	2	1	4
1203	1	0	1	81	1	3	1	2	4	0	1	1	0	0	0	0	1	1	2	1	3
1204	0	1	1	64	1	3	1	1	4	0	1	2	0	0	0	0	2	1	1	1	4
1205	0	1	1	32	1	3	2	1	4	0	2	3	0	0	0	0	2	1	2	2	3
1206	0	1	1	38	1	3	2	2	4	0	1	1	0	0	0	0	1	3	4	1	4
1207	0	1	1	72	1	3	2	1	4	0	1	2	0	0	1	0	2	1	2	2	3
1208	0	1	1	38	1	1	4	1	4	1	3	6	0	3	1	1	3	2	5	2	2
1209	1	0	1	45	1	3	1	1	4	0	1	1	0	0	0	0	1	2	3	2	4
1210	0	1	1	61	1	3	1	1	4	0	1	1	0	0	0	0	1	1	5	2	2
1211	0	1	1	78	1	1	2	2	4	4	3	4	0	0	1	1	2	4	5	1	3
1212	0	1	1	56	1	3	1	1	4	0	1	1	0	0	0	0	1	1	2	2	4
1213	0	1	1	46	1	4	1	2	4	4	1	1	0	0	0	0	1	1	2	2	3
1214	0	1	1	62	1	3	2	2	4	3	3	2	0	2	1	1	2	2	3	1	4
1215	0	1	1	64	1	3	1	1	4	0	1	1	0	0	0	0	1	1	2	2	4
1216	0	1	1	24	1	3	1	1	4	0	1	1	0	0	1	0	1	3	4	2	2
1217	1	0	1	50	1	3	2	1	4	0	3	4	0	0	1	0	2	1	2	2	3
1218	0	1	1	50	1	3	1	1	4	0	1	1	0	0	0	0	1	1	2	2	3
1219	0	1	1	29	1	3	1	1	4	0	1	1	0	0	0	0	1	1	3	2	4
1220	0	1	1	59	1	1	4	1	4	4	3	4	0	2	1	1	3	3	3	2	2
1221	0	1	1	35	1	1	1	2	3	0	5	6	2	4	1	1	4	2	5	2	3
1222	0	1	1	24	1	3	1	1	4	0	1	1	0	0	0	0	1	3	3	2	3
1223	0	1	1	68	1	3	1	2	4	0	1	1	0	0	0	0	1	1	5	1	2
1224	0	1	1	60	1	3	1	1	4	0	1	1	0	0	0	0	1	2	3	1	4
1225	0	1	1	24	1	1	2	3	4	4	4	6	1	2	1	0	3	4	5	2	4
1226	0	1	1	83	1	1	1	2	4	4	3	6	0	2	1	1	2	4	4	1	4
1227	0	1	1	62	1	3	1	1	4	0	1	1	0	0	0	0	1	1	2	2	4
1228	1	0	1	36	1	4	1	2	4	0	1	1	0	0	0	0	1	1	1	1	2
1229	1	0	1	40	1	3	1	1	4	0	1	2	0	0	0	0	2	1	3	2	3
1230	0	1	1	27	1	1	1	1	3	4	4	1	1	3	1	0	3	1	5	2	3
1231	0	1	1	44	1	3	1	1	4	1	2	1	0	1	1	0	2	2	2	1	4
1232	0	1	1	67	1	3	1	1	4	0	1	2	0	0	0	0	2	3	3	2	2
1233	0	1	1	24	1	3	1	2	4	0	1	1	0	0	0	0	1	1	5	2	4
1234	0	1	1	57	1	1	4	2	3	4	5	6	2	4	0	0	4	1	5	2	1
1235	0	1	1	82	1	3	1	2	4	0	1	2	0	0	0	0	2	1	3	1	3
1236	0	1	1	59	1	3	1	1	3	0	1	1	0	0	1	0	1	1	1	1	3
1237	0	1	1	41	1	3	2	1	4	0	4	2	1	0	1	0	3	2	5	1	4
1238	0	1	1	48	1	3	1	1	4	0	1	1	0	0	0	0	1	1	1	1	1
1239	0	1	1	74	1	1	4	1	4	4	3	4	0	3	1	1	3	4	4	2	2
1240	1	0	1	75	1	4	1	2	4	0	1	2	0	0	1	0	2	1	2	2	2
1241	0	1	1	81	1	3	1	1	4	0	3	2	0	2	1	1	2	1	5	2	3
1242	0	1	1	75	1	3	2	1	4	0	1	1	0	0	1	1	1	1	3	1	3
1243	0	1	1	46	1	3	1	2	4	0	1	1	0	0	0	0	1	1	5	1	4
1244	0	1	1	51	1	4	1	1	4	0	1	1	0	0	0	0	1	1	1	2	4
1245	0	1	1	29	1	4	1	1	4	4	1	1	0	0	0	0	1	2	3	1	3
1246	0	1	1	43	1	3	1	1	4	4	2	1	0	1	0	1	2	1	2	2	4
1247	0	1	1	25	1	3	2	2	4	4	1	2	0	0	0	0	2	1	5	1	2
1248	1	0	1	51	1	3	1	2	3	0	1	1	0	0	0	0	1	1	2	2	2
1249	0	1	1	58	1	1	3	3	4	4	3	3	0	3	0	0	3	2	5	2	4
1250	0	1	1	79	1	3	1	2	4	0	1	1	0	0	0	0	1	1	1	1	3
1251	0	1	1	81	1	4	1	1	4	4	1	1	0	0	0	0	1	1	2	2	4
1252	0	1	1	34	1	1	2	2	3	4	3	4	0	2	1	1	2	1	5	2	4
1253	0	1	1	44	1	1	4	1	4	0	2	3	0	0	1	1	2	2	5	1	3
1254	1	0	1	48	1	3	2	1	4	0	1	2	0	0	0	0	1	2	2	2	3
1255	0	1	1	63	1	3	1	1	4	0	1	1	0	0	0	0	1	1	1	1	4
1256	0	1	1	67	1	3	1	1	4	0	1	1	0	0	0	0	1	2	2	2	3
1257	1	0	1	58	1	3	1	1	2	0	5	6	0	0	0	0	1	5	1	2	3
1258	0	1	1	54	1	4	1	2	4	4	3	3	0	1	1	1	2	2	2	2	3
1259	1	0	1	41	1	3	2	1	4	0	1	2	0	0	0	0	1	2	3	2	4
1260	0	1	1	41	1	1	2	2	4	4	4	4	1	2	1	1	3	3	3	1	4
1261	1	0	1	39	1	3	1	1	4	0	1	1	0	0	0	0	1	1	2	1	3
1262	0	1	1	26	1	3	1	1	4	0	3	4	0	0	0	0	2	1	3	1	2
1263	0	1	1	41	1	1	1	1	4	2	3	1	0	2	1	1	2	2	5	2	3
1264	0	1	1	77	1	3	1	1	4	0	1	1	0	0	0	0	1	2	3	2	3
1265	0	1	1	40	1	3	2	1	4	0	1	2	0	0	0	0	1	1	2	2	4
1266	0	1	1	28	1	3	1	2	4	0	1	1	0	0	0	0	1	1	2	1	4
1267	1	0	1	43	1	4	2	2	4	0	1	2	0	0	0	0	2	1	3	1	3
1268	0	1	1	69	1	4	1	2	4	0	5	6	0	0	0	0	1	5	5	1	4
1269	0	1	1	67	1	4	1	1	4	4	1	2	0	0	0	0	2	3	3	1	3
1270	0	1	1	36	1	3	3	1	4	1	2	2	0	1	1	0	2	2	4	1	3
1271	0	1	1	65	1	3	2	1	4	0	1	2	0	0	0	0	2	1	2	1	3
1272	1	0	1	43	1	1	1	2	4	4	1	1	0	0	0	1	1	1	5	1	3
1273	0	1	1	77	1	3	1	1	4	0	1	1	0	0	0	0	1	1	2	1	3
1274	0	1	1	78	1	3	1	2	4	2	3	1	0	2	1	0	2	3	4	1	2
1275	0	1	1	52	1	4	1	1	4	0	1	1	0	0	0	0	1	2	2	2	3
1276	0	1	1	47	1	3	1	1	4	3	2	1	0	1	0	0	2	2	2	2	3
1277	0	1	1	24	1	3	3	1	4	0	1	2	0	0	1	1	2	3	4	1	3
1278	0	1	1	75	1	4	1	1	4	0	1	1	0	0	0	0	1	2	2	1	4
1279	0	1	1	26	1	3	1	1	4	0	1	1	0	0	0	0	1	5	3	1	2
1280	0	1	1	42	1	3	1	2	4	0	1	1	0	0	0	0	1	1	1	1	3
1281	0	1	1	76	1	3	1	2	4	0	1	2	0	0	1	0	2	1	3	2	3
1282	0	1	1	80	1	3	1	1	4	0	1	1	0	0	0	0	1	1	2	1	4
1283	1	0	1	42	1	3	2	2	4	0	1	1	0	0	0	0	1	1	2	1	3
1284	0	1	1	54	1	3	2	2	1	0	1	2	0	0	1	1	1	1	2	2	2
1285	0	1	1	82	1	3	1	2	3	0	1	1	0	0	0	0	1	2	3	1	4
1286	0	1	1	44	1	3	1	1	4	0	1	1	0	0	0	0	1	1	3	1	4
1287	0	1	1	32	1	4	1	1	4	0	1	1	0	0	0	0	1	2	2	2	3
1288	0	1	1	37	1	4	1	2	4	0	1	1	0	0	0	0	1	1	2	1	3
1289	1	0	1	74	1	3	1	1	4	0	1	1	0	0	0	0	1	1	1	2	4
1290	0	1	1	62	1	3	2	1	4	0	1	2	0	0	0	0	2	1	2	2	3
1291	0	1	1	62	1	3	1	1	4	4	1	1	0	0	0	0	1	2	2	1	4
1292	0	1	1	32	1	1	2	1	4	4	3	2	0	2	1	1	2	2	5	2	3
1293	0	1	1	57	1	3	1	2	4	0	1	1	0	0	0	0	1	1	2	1	3
1294	0	1	1	82	1	3	1	1	4	0	1	2	0	0	0	0	2	1	2	2	2
1295	0	1	1	35	1	4	1	1	4	0	1	2	0	0	0	0	2	5	3	2	4
1296	0	1	1	72	1	3	1	1	4	0	1	1	0	0	0	0	1	1	3	1	2
1297	0	1	1	52	1	1	4	2	4	4	3	4	0	0	1	0	3	1	1	2	3
1298	0	1	1	80	1	4	1	1	4	0	5	6	2	0	0	0	4	1	2	2	3
1299	0	1	1	40	1	3	1	1	4	0	1	1	0	0	0	0	1	1	2	2	4
1300	0	1	1	42	1	3	2	2	4	0	3	4	0	0	1	1	3	5	2	2	3
1301	0	1	1	26	1	1	2	1	4	4	4	4	1	3	0	0	3	1	5	2	4
1302	0	1	1	72	1	1	4	1	4	4	3	6	0	2	1	1	2	4	5	2	2
1303	1	0	1	42	1	3	2	1	4	0	1	2	0	0	0	0	1	2	3	2	4
1304	1	0	1	65	1	3	1	2	3	4	1	1	0	0	0	0	1	1	2	1	2
1305	0	1	1	55	1	4	1	2	4	2	3	2	0	2	0	1	2	3	5	1	4
1306	1	0	1	75	1	3	1	1	3	0	1	1	0	0	0	0	1	2	2	1	4
1307	0	1	1	48	2	3	2	2	3	2	3	4	0	2	1	0	2	2	2	2	2
1308	0	1	1	31	1	3	2	1	4	0	1	2	0	0	0	0	1	2	2	2	2
1309	0	1	1	83	1	3	1	2	4	0	1	1	0	0	0	0	1	1	3	1	3
1310	0	1	1	28	1	3	3	1	4	0	2	3	0	0	1	0	2	1	3	2	4
1311	0	1	1	38	1	1	2	2	3	4	4	2	1	2	1	1	3	1	5	1	3
1312	0	1	1	26	1	4	1	1	3	0	1	1	0	0	0	0	1	3	4	2	4
1313	1	0	1	73	2	3	2	1	4	0	1	2	0	0	0	0	1	1	3	1	2
1314	0	1	1	58	1	1	2	2	4	4	3	4	0	0	0	1	2	2	2	2	3
1315	0	1	1	37	1	4	1	1	4	0	1	1	0	0	0	0	1	1	1	1	4
1316	0	1	1	54	1	4	1	1	4	0	1	1	0	0	0	0	1	2	5	2	4
1317	0	1	1	44	1	3	4	2	3	0	2	3	0	0	0	0	2	2	3	2	3
1318	0	1	1	64	3	3	1	2	4	0	1	1	0	0	0	0	1	2	2	1	4
1319	0	1	1	24	3	3	2	1	3	0	1	2	0	0	0	0	1	2	2	2	4
1320	0	1	1	48	1	1	4	1	4	4	3	1	0	2	0	0	2	2	2	1	2
1321	1	0	1	34	1	3	1	2	4	0	1	1	0	0	0	0	1	1	2	1	4
1322	0	1	1	49	1	1	2	2	4	4	3	3	0	2	1	1	2	4	5	1	3
1323	0	1	1	76	2	3	2	2	4	0	1	2	0	0	0	0	1	2	3	2	3
1324	0	1	1	61	1	3	1	1	4	0	1	1	0	0	0	0	1	3	3	2	3
1325	0	1	1	63	1	1	2	2	4	4	4	4	1	0	0	0	3	2	2	1	3
1326	0	1	1	74	1	1	4	1	4	4	3	6	0	2	1	1	2	3	5	1	2
1327	0	1	1	40	1	3	2	1	4	0	1	2	0	0	1	0	1	2	2	2	4
1328	0	1	1	57	2	3	4	1	4	4	5	6	2	4	0	0	4	2	5	2	3
1329	0	1	1	26	1	3	1	1	4	0	1	1	0	0	0	0	1	5	3	1	3
1330	0	1	1	79	1	3	1	1	4	0	1	1	0	0	0	0	1	1	1	1	2
1331	1	0	1	30	3	4	1	2	4	0	1	1	0	0	0	0	1	1	1	2	2
1332	0	1	1	26	1	4	1	1	4	4	1	1	0	0	0	0	1	1	2	2	3
1333	0	1	1	70	1	3	1	2	4	0	1	1	0	0	0	0	1	1	1	1	2
1334	1	0	1	25	1	3	1	1	4	0	1	1	0	0	0	0	1	1	1	2	4
1335	0	1	1	77	1	3	1	1	4	0	1	1	0	0	0	1	1	1	2	1	4
1336	0	1	1	66	2	3	2	2	4	0	1	2	0	0	1	0	1	2	3	1	2
1337	0	1	1	78	1	4	1	3	4	0	1	1	0	0	0	0	1	1	3	2	3
1338	0	1	1	41	2	3	3	1	3	0	1	2	0	0	1	0	1	1	2	2	2
1339	1	0	1	55	2	3	1	2	4	0	1	2	0	0	1	0	2	1	2	1	3
1340	1	0	1	57	1	3	1	2	4	0	1	2	0	0	1	0	2	3	5	1	3
1341	0	1	1	54	2	3	1	1	4	0	1	2	0	0	0	0	2	3	3	1	3
1342	1	0	1	33	1	3	1	2	4	0	1	1	0	0	0	0	1	2	3	1	3
1343	1	0	1	28	1	3	2	2	4	0	1	2	0	0	0	0	1	2	2	1	3
1344	1	0	1	24	1	3	1	1	4	0	1	1	0	0	0	0	1	1	4	2	3
1345	0	1	1	33	2	1	1	1	4	4	2	2	0	1	0	0	2	4	5	2	4
1346	1	0	1	33	1	3	2	1	3	0	3	4	0	0	1	0	2	1	1	2	3
1347	0	1	1	61	1	4	1	1	4	0	1	1	0	0	0	0	1	5	3	1	2
1348	0	1	1	58	1	4	1	1	4	0	1	1	0	0	0	0	1	1	2	2	3
1349	0	1	1	72	2	3	2	1	4	0	1	1	0	0	0	0	1	2	2	1	4
1350	0	1	1	67	2	3	1	1	4	0	1	2	0	0	0	0	2	3	4	2	3
1351	1	0	1	62	1	4	1	1	4	0	1	1	0	0	0	0	1	2	2	1	4
1352	0	1	1	59	1	3	1	1	3	0	1	1	0	0	0	0	1	1	2	2	2
1353	0	1	1	43	1	4	3	1	4	4	1	2	0	0	0	0	1	1	3	2	4
1354	0	1	1	62	1	3	2	1	4	0	1	2	0	0	1	0	1	5	2	1	3
1355	0	1	1	63	1	3	1	2	4	0	1	1	0	0	0	0	1	1	3	1	3
1356	0	1	1	63	2	1	2	2	3	4	3	2	0	2	0	1	2	1	3	1	4
1357	0	1	1	69	1	3	1	1	4	3	5	6	0	2	1	0	2	5	5	2	1
1358	1	0	1	71	1	3	1	1	4	0	1	1	0	0	0	0	1	1	2	2	3
1359	1	0	1	77	1	1	1	2	3	4	1	2	0	0	1	1	1	2	2	2	2
1360	0	1	1	55	1	1	1	1	4	0	4	3	1	3	1	1	3	4	4	1	3
1361	0	1	1	58	1	3	1	1	4	1	2	1	0	1	0	0	2	1	1	1	3
1362	0	1	1	32	2	3	1	2	4	0	1	1	0	0	0	0	1	1	2	1	3
1363	0	1	1	49	2	3	1	1	4	0	1	1	0	0	0	0	1	3	3	1	3
1364	0	1	1	24	2	1	4	1	4	4	4	6	1	2	1	1	3	4	5	2	3
1365	0	1	1	59	1	3	1	1	4	3	3	1	0	2	1	0	2	1	1	2	4
1366	0	1	1	60	1	3	1	1	4	0	1	2	0	0	0	0	2	1	2	2	4
1367	0	1	1	51	1	1	1	1	4	1	3	1	0	2	1	1	2	1	5	1	3
1368	0	1	1	73	1	3	2	1	4	1	2	2	0	1	1	0	2	3	3	2	2
1369	1	0	1	69	2	1	1	1	4	4	3	4	0	0	0	0	2	2	3	2	2
1370	0	1	1	36	2	3	2	1	4	3	3	4	0	1	1	1	2	1	3	1	2
1371	0	1	1	28	1	3	1	2	4	4	3	4	0	0	0	0	2	2	5	1	4
1372	0	1	1	67	2	3	2	2	4	0	3	4	0	0	1	0	3	1	1	1	4
1373	0	1	1	38	2	3	1	1	4	0	1	2	0	0	0	0	2	2	3	2	4
1374	1	0	1	37	1	4	1	1	4	0	1	1	0	0	0	0	1	2	2	2	4
1375	0	1	1	36	1	1	2	1	4	4	3	2	0	2	1	1	2	4	4	2	3
1376	0	1	1	75	2	3	2	1	4	0	1	2	0	0	0	0	1	2	3	2	2
1377	0	1	1	54	1	3	1	1	4	0	1	1	0	0	0	0	1	5	2	1	3
1378	0	1	1	38	2	1	1	1	3	4	4	4	0	2	1	1	3	2	2	2	3
1379	1	0	1	29	2	4	1	2	4	4	1	2	0	0	0	0	1	1	3	2	1
1380	0	1	1	50	2	3	1	1	4	0	1	1	0	0	0	0	1	1	1	2	2
1381	0	1	1	59	1	1	2	2	4	4	4	2	1	1	1	0	3	2	1	1	3
1382	0	1	1	45	1	1	1	1	4	4	1	2	0	0	1	1	1	4	5	2	3
1383	0	1	1	57	1	2	1	1	4	0	1	1	0	0	0	0	1	1	1	2	3
1384	0	1	1	54	1	3	2	1	3	0	1	2	0	0	0	0	2	1	1	2	3
1385	0	1	1	27	1	3	1	1	4	0	1	1	0	0	0	0	1	3	5	1	3
1386	0	1	1	50	2	4	1	1	4	4	1	1	0	0	0	0	1	5	3	2	5
1387	0	1	1	57	1	3	2	1	4	0	3	4	0	0	0	0	2	3	3	2	4
1388	0	1	1	35	2	3	2	2	4	1	2	2	0	1	1	0	2	1	3	1	3
1389	1	0	1	48	2	3	1	2	4	0	1	1	0	0	0	0	1	2	3	1	3
1390	0	1	1	46	1	3	1	2	4	0	1	1	0	0	0	0	1	1	5	1	3
1391	0	1	1	55	1	3	1	1	4	0	1	1	0	0	0	0	1	1	2	2	4
1392	0	1	1	54	1	3	1	1	4	0	1	1	0	0	0	0	1	1	2	2	4
1393	0	1	1	57	1	4	1	2	4	0	3	4	0	0	0	0	2	1	1	1	5
1394	0	1	1	60	2	1	2	1	4	4	3	4	0	2	1	1	2	1	3	1	2
1395	0	1	1	68	3	3	1	1	4	0	1	1	0	0	0	0	1	2	2	2	3
1396	0	1	1	66	1	4	1	1	4	0	3	4	0	0	0	0	2	1	3	1	2
1397	0	1	1	62	1	1	3	2	4	4	3	2	0	3	1	0	3	2	2	2	2
1398	1	0	1	66	1	3	2	1	4	0	1	2	0	0	0	0	1	1	1	1	4
1399	1	0	1	33	1	4	1	1	4	4	1	1	0	0	0	0	1	2	2	2	5
1400	0	1	1	56	1	1	1	2	4	4	3	1	0	2	0	0	2	2	2	1	3
1401	0	1	1	24	1	1	1	1	4	4	3	4	0	0	1	1	2	2	5	2	4
1402	0	1	1	32	2	4	1	1	4	4	1	1	0	0	0	1	1	2	5	2	4
1403	0	1	1	70	1	4	1	1	4	0	1	1	0	0	0	0	1	1	3	2	3
1404	1	0	1	33	2	3	2	1	4	0	1	2	0	0	0	0	2	2	2	2	3
1405	0	1	1	60	1	3	3	1	4	0	1	2	0	0	0	0	1	2	3	2	2
1406	0	1	1	45	1	3	1	2	4	0	1	1	0	0	0	0	1	1	3	1	3
1407	0	1	1	53	1	3	1	2	4	0	1	1	0	0	0	0	1	1	5	2	4
1408	1	0	1	24	1	2	2	1	4	0	2	3	0	0	1	0	2	2	2	1	3
1409	1	0	1	46	1	3	1	2	4	0	1	1	0	0	0	0	1	2	3	1	3
1410	1	0	1	60	1	3	1	2	4	0	1	1	0	0	0	0	1	2	2	2	2
1411	0	1	1	45	1	3	1	2	4	3	3	1	0	2	1	1	2	1	2	1	3
1412	1	0	1	61	2	3	2	1	4	0	1	2	0	0	0	0	1	2	2	2	3
1413	0	0	0	98	1	3	1	1	4	0	1	2	0	0	0	0	1	1	1	1	4
1414	0	0	0	67	1	1	1	3	4	4	5	6	1	0	0	0	3	5	5	1	4
1415	0	0	0	47	1	3	2	2	4	0	1	2	0	0	0	0	1	1	1	2	4
1416	0	0	0	46	1	3	2	1	4	0	3	4	0	0	0	0	2	1	1	2	4
1417	0	0	0	24	1	1	4	1	4	4	3	2	0	3	1	0	3	4	5	1	5
1418	0	0	0	127	1	3	1	1	4	1	3	1	0	2	1	0	2	1	2	1	1
1419	0	0	0	45	1	3	2	1	4	0	1	2	0	0	1	0	1	1	2	1	4
1420	0	0	0	30	1	1	4	2	1	4	5	6	2	4	0	0	4	1	5	1	2
1421	0	0	0	112	1	4	1	1	4	0	1	1	0	0	0	0	1	1	3	2	4
1422	0	0	0	25	1	1	4	1	3	4	4	2	1	0	0	0	3	2	2	2	5
1423	0	0	0	50	1	1	4	2	4	4	4	6	1	4	0	0	3	2	5	2	4
1424	0	0	0	59	1	1	2	2	4	4	1	2	0	0	0	1	2	5	5	2	5
1425	0	0	0	125	1	3	1	1	4	0	1	2	0	0	0	0	2	1	3	1	4
1426	0	0	0	128	1	4	1	1	4	4	1	1	0	0	1	0	1	1	2	1	3
1427	0	0	0	131	1	2	4	1	1	3	3	1	0	2	1	0	2	1	2	2	2
1428	0	0	0	108	1	3	3	2	4	4	5	6	0	2	0	0	2	5	5	1	4
1429	0	0	0	99	1	3	1	1	4	0	1	2	0	0	0	0	2	1	3	1	4
1430	0	0	0	68	1	4	1	1	4	4	1	2	0	0	0	1	2	1	5	2	5
1431	0	0	0	116	1	3	2	2	4	0	4	2	1	2	1	1	3	1	5	1	2
1432	0	0	0	126	1	3	2	1	4	0	1	2	0	0	1	0	2	2	2	2	2
1433	0	0	0	61	1	1	1	2	4	4	4	1	1	4	0	1	3	4	5	1	2
1434	0	0	0	33	1	3	1	2	4	0	1	2	0	0	0	0	1	2	3	2	4
1435	0	0	0	99	1	3	1	2	3	4	1	1	0	0	0	0	1	1	5	1	2
1436	0	0	0	114	1	3	1	2	4	0	1	2	0	0	0	0	2	1	4	1	3
1437	0	0	0	126	1	3	1	2	4	2	2	1	0	1	1	0	2	1	3	1	2
1438	0	0	0	35	1	3	1	2	4	0	1	1	0	0	0	0	1	1	1	1	5
1439	0	0	0	91	1	3	1	2	4	4	3	4	0	0	0	0	2	1	3	1	4
1440	0	0	0	77	1	3	1	2	4	0	1	1	0	0	0	0	1	2	3	1	5
1441	0	0	0	33	1	3	1	1	4	0	1	2	0	0	0	0	1	1	3	1	4
1442	0	0	0	100	1	1	2	3	4	4	3	4	0	2	1	1	2	1	5	1	5
1443	0	0	0	86	1	3	2	2	3	3	3	2	0	2	1	0	2	1	3	1	2
1444	0	0	0	30	1	1	1	1	1	4	3	1	0	3	1	0	3	1	5	1	3
1445	0	0	0	112	1	3	1	1	4	0	1	2	0	0	0	0	2	1	2	1	4
1446	0	0	0	93	1	3	1	1	4	2	3	1	0	2	1	0	2	2	2	1	4
1447	0	0	0	34	1	4	1	2	4	0	1	1	0	0	0	0	1	1	1	1	3
1448	0	0	0	119	1	4	1	2	4	0	1	2	0	0	1	0	1	1	2	1	3
1449	0	0	0	32	1	4	1	1	4	4	1	2	0	0	0	0	2	1	3	2	5
1450	0	0	0	56	1	3	2	1	4	0	2	3	0	0	1	0	3	2	2	1	4
1451	0	0	0	65	1	3	2	1	4	0	1	2	0	0	0	0	1	2	2	1	5
1452	0	0	0	112	1	3	1	2	4	0	1	2	0	0	0	0	1	1	2	2	3
1453	0	0	0	95	1	3	1	2	4	0	1	1	0	0	0	0	1	1	2	1	3
1454	0	0	0	92	1	1	1	1	4	4	1	1	0	0	0	0	1	1	5	1	5
1455	0	0	0	109	1	4	1	2	4	4	1	2	0	0	0	0	2	1	3	1	4
1456	0	0	0	48	1	1	4	2	4	4	4	6	1	2	1	0	3	1	2	1	4
1457	0	0	0	85	1	3	2	2	4	0	1	2	0	0	0	0	1	1	1	1	3
1458	0	0	0	39	1	1	4	2	1	4	3	4	0	0	1	0	3	1	5	1	4
1459	0	0	0	124	1	3	1	1	3	0	1	1	0	0	0	0	1	1	2	1	1
1460	0	0	0	128	1	3	1	1	1	0	1	1	0	0	0	0	1	1	3	1	3
1461	0	0	0	83	1	3	2	1	1	2	2	2	0	1	1	1	2	1	2	1	3
1462	0	0	0	25	1	1	2	2	4	4	3	4	0	2	0	1	3	2	3	2	5
1463	0	0	0	26	1	3	2	1	4	0	1	2	0	0	0	0	1	1	5	1	5
1464	0	0	0	94	1	4	1	2	4	0	1	2	0	0	1	1	2	3	3	1	2
1465	0	0	0	125	1	3	1	1	3	0	1	1	0	0	0	0	1	1	2	1	1
1466	0	0	0	32	1	1	1	1	2	4	4	1	1	0	1	1	3	1	2	1	2
1467	0	0	0	111	1	3	1	1	4	0	1	1	0	0	0	0	1	2	3	2	5
1468	0	0	0	100	1	4	1	2	4	4	1	1	0	0	1	1	1	2	2	1	5
1469	0	0	0	48	1	1	1	1	4	4	3	4	0	0	0	0	3	1	5	2	4
1470	0	0	0	91	1	3	2	1	4	0	1	2	0	0	1	0	2	1	1	1	3
1471	0	0	0	30	1	1	2	2	1	4	3	4	0	0	0	1	2	1	5	1	4
1472	0	0	0	56	1	3	1	1	4	1	2	1	0	1	0	0	2	2	2	2	4
1473	0	0	0	29	1	3	1	1	4	0	1	2	0	0	1	0	2	1	3	1	3
1474	0	0	0	98	1	3	1	2	4	0	1	2	0	0	0	0	2	1	2	1	2
1475	0	0	0	52	1	3	2	1	4	3	3	2	0	2	1	1	2	1	2	1	4
1476	0	0	0	116	1	4	1	1	4	2	3	1	0	2	0	0	2	1	1	1	4
1477	0	0	0	65	1	3	4	2	4	4	5	6	0	0	0	0	1	1	2	1	4
1478	0	0	0	59	1	3	2	1	4	2	2	2	0	1	1	0	2	1	5	2	3
1479	0	0	0	24	1	4	4	1	4	0	3	6	0	2	1	1	2	2	5	2	3
1480	0	0	0	91	1	4	1	2	4	4	1	2	0	0	1	0	2	1	2	1	4
1481	0	0	0	28	1	1	1	2	4	4	1	2	0	0	0	1	1	1	2	2	4
1482	0	0	0	27	1	1	2	2	4	4	3	2	0	3	1	1	3	1	5	1	1
1483	0	0	0	58	1	4	1	1	4	4	1	2	0	0	0	0	2	1	3	1	5
1484	0	0	0	115	1	3	2	2	4	0	2	2	0	1	1	0	2	2	3	1	3
1485	0	0	0	32	1	1	4	2	1	4	4	4	1	0	1	0	3	1	5	1	3
1486	0	0	0	65	1	3	1	2	4	0	1	1	0	0	0	0	1	1	2	1	3
1487	0	0	0	88	1	4	1	1	4	4	1	1	0	0	0	0	1	2	2	2	4
1488	0	0	0	84	1	3	1	2	4	0	1	2	0	0	0	0	2	1	2	1	5
1489	0	0	0	90	1	4	1	1	4	0	1	1	0	0	0	0	1	1	1	1	3
1490	0	0	0	62	1	3	1	2	4	0	1	1	0	0	0	0	1	1	2	1	5
1491	0	0	0	30	1	4	1	1	4	4	1	1	0	0	0	0	1	1	2	1	5
1492	0	0	0	120	1	3	1	1	4	0	1	2	0	0	0	0	2	1	2	2	4
1493	0	0	0	25	1	3	1	2	4	0	1	1	0	0	0	0	1	1	1	1	3
1494	0	0	0	118	1	1	1	1	1	4	3	2	0	2	1	1	2	2	3	1	2
1495	0	0	0	38	1	3	1	1	3	0	1	1	0	0	0	0	1	2	5	1	4
1496	0	0	0	105	1	3	1	1	1	0	1	1	0	0	0	0	1	3	4	2	3
1497	0	0	0	37	1	1	3	1	4	4	4	4	1	2	1	1	3	4	4	1	3
1498	0	0	0	69	1	4	1	1	1	4	1	1	0	0	1	1	1	1	2	1	5
1499	0	0	0	29	1	3	2	2	4	2	3	2	0	2	0	0	2	1	1	1	2
1500	0	0	0	26	1	1	4	2	4	4	3	4	0	2	1	1	3	1	2	1	3
1501	0	0	0	35	1	1	4	2	4	4	3	2	0	2	1	1	2	2	5	2	4
1502	0	0	0	62	1	3	4	1	4	0	5	6	0	0	0	0	1	1	1	2	4
1503	0	0	0	87	1	1	2	2	4	4	1	2	0	0	0	1	1	1	2	1	5
1504	0	0	0	27	1	1	1	1	4	4	4	1	1	2	1	0	3	4	3	2	5
1505	0	0	0	54	1	1	2	2	3	4	1	2	0	0	0	1	2	1	5	2	5
1506	0	0	0	39	1	1	2	2	4	0	4	2	1	0	1	0	3	1	5	1	4
1507	0	0	0	32	1	1	4	1	4	4	4	2	1	0	0	0	3	1	5	2	4
1508	0	0	0	53	1	1	1	1	4	4	4	2	1	2	0	1	3	1	5	1	5
1509	0	0	0	82	1	3	1	2	4	0	1	2	0	0	0	0	1	1	2	1	5
1510	0	0	0	25	1	1	2	1	4	4	3	4	0	0	0	1	3	2	3	1	4
1511	0	0	0	43	1	4	1	2	4	4	4	1	1	0	0	0	3	1	5	1	3
1512	0	0	0	48	1	3	1	2	1	0	1	1	0	0	0	0	1	5	3	1	4
1513	0	0	0	105	1	3	2	3	3	0	1	2	0	0	1	0	1	1	2	1	3
1514	0	0	0	97	1	3	1	1	4	2	2	2	0	1	1	0	2	1	2	2	4
1515	0	0	0	90	1	3	1	1	4	0	1	2	0	0	0	0	2	1	2	1	3
1516	0	0	0	60	1	4	1	2	4	0	1	1	0	0	0	0	1	1	3	1	4
1517	0	0	0	112	1	3	1	1	4	0	1	2	0	0	0	0	1	2	3	2	3
1518	0	0	0	89	1	4	1	1	4	0	5	6	0	0	0	0	1	5	5	1	2
1519	0	0	0	95	1	3	1	2	1	0	1	1	0	0	0	0	1	1	1	2	3
1520	0	0	0	122	1	4	1	1	4	4	5	6	0	0	0	0	1	5	1	2	5
1521	0	0	0	95	1	3	1	2	4	0	1	1	0	0	0	0	1	1	2	2	3
1522	0	0	0	72	1	1	4	1	1	4	4	4	1	4	1	0	3	1	5	1	3
1523	0	0	0	105	1	1	4	2	4	4	3	4	0	0	1	0	3	1	5	1	5
1524	0	0	0	114	1	3	2	2	4	2	2	2	0	1	0	0	2	2	2	1	3
1525	0	0	0	36	1	3	2	2	3	3	3	2	0	2	1	0	2	1	2	2	3
1526	0	0	0	54	1	1	1	2	3	4	4	4	1	1	1	0	3	1	5	1	2
1527	0	0	0	24	1	3	2	1	4	0	1	2	0	0	0	0	1	1	1	1	4
1528	0	0	0	36	1	1	2	2	4	4	1	2	0	0	1	1	2	1	1	2	5
1529	0	0	0	24	1	3	2	1	4	1	2	2	0	1	1	0	2	1	2	2	4
1530	0	0	0	121	1	1	2	2	4	4	1	2	0	0	0	0	1	1	5	1	3
1531	0	0	0	50	1	3	1	1	3	1	2	2	0	1	1	0	2	1	2	1	3
1532	0	0	0	124	1	4	1	2	4	0	1	2	0	0	0	0	2	1	1	1	4
1533	0	0	0	125	1	4	1	1	4	0	5	6	0	0	0	0	1	5	5	1	3
1534	0	0	0	39	1	3	1	1	4	0	1	1	0	0	0	0	1	1	2	2	4
1535	0	0	0	83	1	4	1	2	1	0	1	1	0	0	0	0	1	1	2	1	4
1536	0	0	0	46	1	3	3	1	4	1	3	4	0	1	1	0	2	1	1	1	3
1537	0	0	0	70	1	1	2	2	4	4	3	4	0	2	1	1	3	2	3	1	3
1538	0	0	0	50	1	4	1	1	4	4	1	1	0	0	1	0	1	1	2	2	4
1539	0	0	0	60	1	1	1	2	4	4	3	1	0	2	1	1	2	1	5	1	5
1540	0	0	0	94	1	4	1	1	4	4	1	2	0	0	0	0	2	1	3	2	4
1541	0	0	0	27	1	1	2	2	1	4	3	4	0	2	1	0	3	1	5	1	4
1542	0	0	0	43	1	1	4	2	4	4	5	6	0	1	1	0	2	1	5	1	4
1543	0	0	0	96	1	3	2	1	4	3	3	2	0	2	1	1	2	2	2	1	4
1544	0	0	0	45	1	4	1	2	4	0	1	1	0	0	0	0	1	1	2	1	3
1545	0	0	0	46	1	1	1	1	4	4	3	2	0	2	1	1	2	1	5	2	4
1546	0	0	0	123	1	3	1	2	4	0	1	1	0	0	0	0	1	1	1	1	4
1547	0	0	0	128	1	4	1	1	3	4	3	1	0	2	0	0	2	1	1	2	3
1548	0	0	0	37	1	3	1	1	4	4	1	1	0	0	0	0	1	1	3	1	3
1549	0	0	0	61	1	3	1	1	4	0	1	2	0	0	0	0	2	1	2	2	4
1550	0	0	0	34	1	3	2	1	4	0	1	2	0	0	1	1	2	2	2	1	3
1551	0	0	0	25	1	1	3	2	4	4	3	2	0	2	1	1	2	2	5	1	3
1552	0	0	0	92	1	3	1	1	4	0	1	1	0	0	0	0	1	2	3	2	3
1553	0	0	0	90	1	3	1	1	4	0	1	1	0	0	0	0	1	1	2	2	5
1554	0	0	0	60	1	1	1	2	4	4	4	4	1	2	1	1	3	1	2	1	3
1555	0	0	0	86	1	1	3	1	4	3	3	4	0	2	1	0	2	3	3	2	3
1556	0	0	0	93	1	3	1	2	4	0	1	1	0	0	1	0	1	1	2	1	3
1557	0	0	0	27	1	3	2	2	4	1	2	2	0	1	1	0	2	1	2	2	5
1558	0	0	0	86	1	3	2	3	4	0	2	3	0	0	0	0	2	3	3	1	4
1559	0	0	0	65	1	3	2	1	4	0	3	4	0	0	0	0	2	2	2	2	4
1560	0	0	0	68	1	3	2	1	4	0	1	2	0	0	0	0	2	1	3	2	5
1561	0	0	0	100	1	4	1	1	4	4	1	2	0	0	0	0	2	5	1	1	3
1562	0	0	0	57	1	4	1	1	4	0	1	1	0	0	0	0	1	1	2	1	4
1563	0	0	0	66	1	3	2	1	4	4	3	2	0	2	1	1	2	1	3	1	2
1564	0	0	0	43	1	4	1	2	4	0	1	1	0	0	0	0	1	1	3	1	5
1565	0	0	0	62	1	1	4	1	4	4	3	4	0	3	0	0	3	1	5	2	5
1566	0	0	0	127	1	3	2	2	4	0	1	2	0	0	0	0	1	1	2	2	4
1567	0	0	0	102	1	3	2	1	4	0	2	3	0	0	1	1	3	1	3	2	3
1568	0	0	0	98	1	4	2	2	4	4	5	6	0	1	0	0	2	5	1	1	2
1569	0	0	0	65	1	3	1	2	3	0	1	1	0	0	1	0	1	1	2	2	4
1570	0	0	0	66	1	1	4	2	3	4	1	2	0	0	0	1	1	1	5	2	4
1571	0	0	0	126	1	3	1	2	3	0	1	2	0	0	0	0	2	1	2	1	3
1572	0	0	0	68	1	3	1	1	4	0	1	1	0	0	0	0	1	1	3	2	5
1573	0	0	0	30	1	3	1	1	1	1	2	1	0	1	0	0	2	1	5	2	4
1574	0	0	0	34	1	1	4	2	3	4	5	2	2	2	1	0	2	1	3	1	5
1575	0	0	0	102	1	4	1	2	4	0	1	1	0	0	0	0	1	1	2	1	5
1576	0	0	0	26	1	1	1	2	4	4	4	2	1	2	1	0	3	1	5	2	5
1577	0	0	0	103	1	3	1	1	1	0	1	1	0	0	0	0	1	1	2	1	3
1578	0	0	0	24	1	1	1	1	4	4	2	1	0	1	0	1	2	2	5	2	4
1579	0	0	0	81	1	3	1	1	4	0	3	4	0	0	0	1	3	2	3	2	4
1580	0	0	0	128	1	3	2	1	4	0	1	2	0	0	0	0	1	1	3	2	3
1581	0	0	0	98	1	3	1	2	4	0	1	1	0	0	0	0	1	1	2	1	3
1582	0	0	0	94	1	4	1	1	4	0	1	2	0	0	0	0	2	1	2	2	4
1583	0	0	0	62	1	1	2	2	4	4	2	2	0	1	1	1	2	2	3	2	4
1584	0	0	0	24	1	1	2	1	1	4	1	2	0	0	0	0	1	1	2	2	5
1585	0	0	0	48	1	3	1	1	4	0	4	1	1	0	0	0	3	1	5	1	5
1586	0	0	0	27	1	4	1	1	4	1	3	1	0	2	1	0	2	2	3	2	4
1587	0	0	0	45	1	1	4	1	1	4	3	4	0	2	1	1	2	1	2	1	5
1588	0	0	0	113	1	3	2	2	4	0	1	2	0	0	0	0	1	1	2	1	4
1589	0	0	0	48	1	4	2	2	4	0	1	2	0	0	0	0	1	1	3	2	2
1590	0	0	0	90	1	4	2	1	4	0	1	2	0	0	0	0	2	2	3	2	5
1591	0	0	0	73	1	1	2	1	4	4	4	2	1	2	1	0	3	1	5	1	2
1592	0	0	0	117	1	3	2	2	4	4	1	2	0	0	0	0	1	1	1	1	4
1593	0	0	0	29	1	4	1	1	4	4	1	1	0	0	0	0	1	1	3	1	4
1594	0	0	0	50	1	3	1	3	4	0	1	1	0	0	0	1	1	1	1	2	5
1595	0	0	0	30	1	3	1	2	4	4	1	2	0	0	0	0	2	1	1	2	4
1596	0	0	0	85	1	3	1	2	4	0	1	1	0	0	0	0	1	1	2	1	2
1597	0	0	0	40	1	2	2	1	4	4	3	4	0	2	1	0	2	1	1	2	4
1598	0	0	0	26	1	3	2	1	4	4	1	2	0	0	1	0	1	1	2	1	4
1599	0	0	0	92	1	3	1	2	3	0	1	1	0	0	0	0	1	1	2	1	4
1600	0	0	0	25	1	3	2	2	4	0	2	3	0	0	0	0	2	2	2	2	5
1601	0	0	0	77	1	3	1	1	3	0	1	1	0	0	0	0	1	2	2	2	3
1602	0	0	0	87	1	3	1	1	4	0	3	4	0	0	0	0	2	1	2	2	3
1603	0	0	0	32	1	1	2	1	4	4	4	6	1	2	1	0	3	5	3	1	2
1604	0	0	0	28	1	3	2	1	1	1	2	2	0	1	1	1	2	1	2	2	5
1605	0	0	0	115	1	1	4	1	4	4	5	6	0	0	0	0	1	1	5	2	4
1606	0	0	0	112	1	3	1	2	4	0	1	1	0	0	0	0	1	1	5	1	4
1607	0	0	0	51	1	1	1	1	4	4	3	1	0	3	1	0	3	1	5	1	4
1608	0	0	0	34	1	3	1	1	1	0	1	1	0	0	0	0	1	1	2	1	3
1609	0	0	0	97	1	3	1	1	4	0	1	1	0	0	0	0	1	1	1	2	5
1610	0	0	0	31	1	4	1	2	4	4	5	1	0	4	0	0	1	3	3	2	5
1611	0	0	0	122	1	3	1	1	4	2	2	1	0	1	1	0	2	1	2	2	2
1612	0	0	0	106	1	3	1	1	4	0	5	6	0	0	0	0	1	5	5	1	3
1613	0	0	0	88	1	4	1	2	4	0	1	1	0	0	0	0	1	1	1	1	4
1614	0	0	0	100	1	3	1	2	4	0	1	1	0	0	0	0	1	2	2	1	3
1615	0	0	0	27	1	1	4	2	4	4	3	1	0	2	0	1	2	2	5	1	4
1616	0	0	0	87	1	4	1	2	4	4	1	1	0	0	0	0	1	5	5	1	4
1617	0	0	0	91	1	3	1	1	1	0	2	3	0	0	1	0	2	1	2	1	4
1618	0	0	0	124	1	3	1	1	3	0	1	1	0	0	1	0	1	1	3	1	1
1619	0	0	0	42	1	3	1	3	4	0	1	2	0	0	0	0	2	2	2	1	4
1620	0	0	0	28	1	3	1	1	4	4	3	1	0	2	1	0	2	1	3	2	3
1621	0	0	0	54	1	1	4	1	1	4	5	4	2	4	1	0	3	1	5	2	4
1622	0	0	0	76	1	3	2	1	1	3	2	2	0	1	1	0	2	1	2	1	1
1623	0	0	0	91	1	3	1	1	4	0	1	1	0	0	0	0	1	1	2	1	3
1624	0	0	0	33	1	1	4	2	4	4	5	6	1	0	0	0	3	5	5	2	4
1625	0	0	0	99	1	4	1	2	4	4	1	1	0	0	0	0	1	1	1	1	4
1626	0	0	0	59	1	1	1	2	4	4	4	1	1	0	0	0	3	1	5	2	5
1627	0	0	0	33	1	3	1	1	4	0	1	2	0	0	0	0	2	1	2	2	4
1628	0	0	0	93	1	3	1	2	1	3	3	1	0	2	1	0	2	1	3	2	4
1629	0	0	0	106	1	4	1	1	4	0	1	1	0	0	0	0	1	1	2	1	5
1630	0	0	0	85	1	3	1	1	4	0	1	2	0	0	0	0	2	1	1	2	4
1631	0	0	0	39	1	1	4	2	4	4	5	6	0	0	0	1	1	2	5	2	5
1632	0	0	0	34	1	3	1	2	4	0	1	1	0	0	0	0	1	2	2	1	3
1633	0	0	0	36	1	3	1	2	1	0	1	1	0	0	1	0	1	1	3	2	4
1634	0	0	0	66	1	1	1	2	4	4	4	4	1	4	0	1	3	1	5	2	5
1635	0	0	0	40	1	1	1	1	3	4	3	1	0	2	1	0	2	1	2	2	2
1636	0	0	0	116	1	4	1	1	1	0	1	1	0	0	0	0	1	1	2	1	3
1637	0	0	0	108	1	3	1	1	3	0	1	2	0	0	0	0	2	2	2	1	3
1638	0	0	0	79	1	3	1	2	1	0	1	1	0	0	0	0	1	1	2	1	2
1639	0	0	0	106	1	3	1	1	4	0	1	1	0	0	0	0	1	1	2	1	3
1640	0	0	0	83	1	3	1	2	1	0	1	1	0	0	0	0	1	1	2	1	4
1641	0	0	0	96	1	4	1	1	1	4	4	1	1	4	0	1	3	1	2	1	3
1642	0	0	0	29	1	1	4	2	4	4	3	4	0	2	1	1	2	2	3	2	3
1643	0	0	0	117	1	4	1	1	4	4	1	1	0	0	0	0	1	1	2	1	4
1644	0	0	0	54	1	4	1	1	3	4	1	2	0	0	0	0	2	1	1	1	3
1645	0	0	0	26	1	1	2	2	4	4	1	2	0	0	0	1	1	1	5	1	5
1646	0	0	0	125	1	4	1	2	3	4	1	1	0	0	0	0	1	5	3	1	2
1647	0	0	0	28	1	1	4	2	4	4	3	4	0	2	1	1	2	4	5	1	5
1648	0	0	0	125	1	3	1	2	3	0	1	1	0	0	0	0	1	1	1	1	5
1649	0	0	0	61	1	3	1	2	4	0	1	1	0	0	0	0	1	2	2	2	4
1650	0	0	0	70	1	3	1	2	4	0	1	1	0	0	0	0	1	1	1	1	3
1651	0	0	0	104	1	3	2	1	4	0	1	2	0	0	1	0	1	2	3	2	2
1652	0	0	0	99	1	1	4	1	4	4	5	6	1	0	0	0	3	5	5	1	1
1653	0	0	0	59	1	1	1	2	3	4	1	2	0	0	0	1	2	2	2	2	5
1654	0	0	0	93	1	1	2	2	1	4	4	4	1	3	1	0	3	1	5	1	1
1655	0	0	0	42	1	3	1	2	1	0	1	1	0	0	0	0	1	1	3	2	4
1656	0	0	0	33	1	3	1	2	3	0	1	1	0	0	0	0	1	1	3	2	3
1657	0	0	0	27	1	1	4	2	4	4	5	6	0	1	0	0	2	1	5	1	5
1658	0	0	0	43	1	1	1	2	1	4	4	2	1	3	1	0	3	1	5	1	4
1659	0	0	0	30	1	3	1	1	4	0	1	2	0	0	0	0	2	1	2	1	5
1660	0	0	0	59	1	4	1	2	4	4	4	1	1	1	0	0	3	1	5	1	3
1661	0	0	0	39	1	1	2	2	3	4	4	4	1	2	1	1	3	2	3	1	4
1662	0	0	0	98	1	3	1	1	4	0	1	1	0	0	0	0	1	1	1	1	3
1663	0	0	0	102	1	4	1	2	4	0	1	1	0	0	0	0	1	1	1	2	2
1664	0	0	0	66	1	4	2	2	3	0	2	3	0	0	0	0	3	1	2	1	2
1665	0	0	0	112	1	3	1	1	1	0	1	1	0	0	1	1	1	1	2	1	2
1666	0	0	0	45	1	3	2	1	3	0	1	2	0	0	1	0	1	1	3	2	4
1667	0	0	0	26	1	1	3	2	3	4	4	4	1	1	1	0	3	1	1	1	4
1668	0	0	0	102	1	3	2	2	3	1	4	2	1	2	1	0	3	2	2	1	3
1669	0	0	0	59	1	3	2	1	4	0	1	2	0	0	0	0	1	1	2	1	3
1670	0	0	0	95	1	4	1	1	4	4	1	1	0	0	0	0	1	1	2	1	4
1671	0	0	0	107	1	3	2	1	4	0	1	2	0	0	0	0	1	1	3	2	5
1672	0	0	0	104	1	3	1	1	4	0	1	1	0	0	1	1	1	4	5	1	3
1673	0	0	0	47	1	1	1	2	4	4	1	1	0	0	1	0	1	1	5	1	3
1674	0	0	0	31	1	3	1	1	1	0	1	1	0	0	0	0	1	1	2	1	4
1675	0	0	0	31	1	1	4	1	1	4	4	4	1	3	1	1	3	1	5	1	4
1676	0	0	0	34	1	2	2	2	1	2	2	2	0	1	1	0	2	1	2	2	2
1677	0	0	0	85	1	1	1	1	4	4	1	1	0	0	1	1	1	1	3	2	2
1678	0	0	0	46	1	3	1	2	4	0	1	1	0	0	0	0	1	4	5	1	3
1679	0	0	0	130	1	3	1	1	4	1	2	1	0	1	0	0	2	2	3	2	5
1680	0	0	0	33	1	3	2	2	4	0	1	2	0	0	0	0	1	2	2	2	5
1681	0	0	0	74	1	4	1	1	4	4	1	2	0	0	0	0	2	2	3	2	4
1682	0	0	0	25	1	1	2	1	4	4	4	4	1	0	0	1	3	1	5	2	4
1683	0	0	0	104	1	3	2	2	4	0	1	2	0	0	0	0	1	1	3	1	4
1684	0	0	0	44	1	1	3	2	4	4	3	4	0	0	1	1	3	1	5	2	3
1685	0	0	0	129	1	3	1	1	4	0	1	1	0	0	0	0	1	1	2	2	3
1686	0	0	0	54	1	3	1	1	4	0	1	2	0	0	0	0	2	1	2	2	2
1687	0	0	0	56	1	1	2	1	4	0	3	2	0	3	1	1	3	2	5	1	3
1688	0	0	0	54	1	1	3	1	4	4	5	2	2	4	0	0	1	2	5	2	4
1689	0	0	0	127	1	1	2	1	4	0	3	4	0	0	1	1	2	3	5	1	1
1690	0	0	0	129	1	4	1	2	4	0	1	2	0	0	0	0	2	1	2	1	4
1691	0	0	0	120	1	4	2	1	1	0	1	2	0	0	1	1	1	1	3	2	4
1692	0	0	0	128	1	3	1	2	4	0	1	1	0	0	0	0	1	1	2	2	4
1693	0	0	0	83	1	4	1	1	4	0	2	3	0	0	0	0	2	2	3	2	3
1694	0	0	0	130	1	3	2	2	4	0	1	2	0	0	0	0	1	2	3	2	5
1695	0	0	0	127	1	4	1	1	4	0	5	6	0	0	0	0	1	5	1	1	4
1696	0	0	0	131	1	3	1	2	4	1	3	4	0	1	0	0	2	2	2	1	3
1697	0	0	0	129	1	3	2	2	4	0	1	2	0	0	0	0	2	1	1	1	4
1698	0	0	0	131	1	3	3	1	4	0	3	4	0	2	1	1	3	5	5	2	3
1699	0	0	0	24	1	3	3	2	1	0	1	2	0	0	0	0	1	1	1	1	4
1700	0	0	0	66	1	3	1	2	4	0	1	1	0	0	0	0	1	1	1	1	3
1701	0	0	0	123	1	3	1	2	4	0	1	2	0	0	0	0	2	1	1	1	3
1702	0	0	0	131	1	3	1	1	3	0	1	1	0	0	1	0	1	1	2	1	2
1703	0	0	0	25	1	1	1	2	4	1	5	6	0	2	0	0	2	5	5	2	4
1704	0	0	0	29	1	3	2	1	4	0	1	2	0	0	1	0	1	1	5	1	2
1705	0	0	0	53	1	1	2	2	4	4	1	2	0	0	0	1	1	1	5	1	4
1706	0	0	0	31	1	1	1	1	1	4	4	4	1	0	1	1	3	1	1	2	4
1707	0	0	0	25	1	1	2	1	1	4	3	2	0	3	1	1	3	1	5	2	1
1708	0	0	0	82	1	3	1	1	4	0	1	1	0	0	0	0	1	1	1	1	5
1709	0	0	0	88	1	4	1	2	4	4	1	1	0	0	0	0	1	1	1	2	3
1710	0	0	0	90	1	3	1	1	3	0	2	3	0	0	1	1	3	2	2	2	1
1711	0	0	0	122	1	3	1	1	4	0	1	2	0	0	0	0	2	3	4	2	3
1712	0	0	0	95	1	3	1	1	4	0	1	1	0	0	0	0	1	2	2	2	3
1713	0	0	0	69	1	4	1	2	1	4	1	1	0	0	0	0	1	1	5	1	4
1714	0	0	0	130	1	1	1	1	4	4	1	2	0	0	0	0	2	1	5	2	3
1715	0	0	0	128	1	3	1	2	4	1	2	1	0	1	0	0	2	1	3	1	2
1716	0	0	0	72	1	3	1	1	1	0	1	1	0	0	0	0	1	2	3	2	4
1717	0	0	0	107	1	4	2	1	4	0	1	2	0	0	1	0	1	1	2	1	2
1718	0	0	0	67	1	3	2	1	4	0	1	2	0	0	0	0	1	1	2	1	3
1719	0	0	0	61	1	1	1	1	3	4	4	1	1	2	1	0	3	1	5	2	3
1720	0	0	0	130	1	4	1	1	4	4	5	6	0	0	0	0	1	5	5	2	3
1721	0	0	0	128	1	3	1	1	4	0	5	6	0	0	0	0	2	5	5	2	1
1722	0	0	0	57	1	3	2	2	4	0	1	2	0	0	0	0	1	1	2	1	5
1723	0	0	0	128	1	3	1	2	4	0	5	6	0	0	0	0	1	5	1	1	1
1724	0	0	0	29	1	4	1	2	4	4	1	1	0	0	0	0	1	1	1	1	3
1725	0	0	0	57	1	3	2	1	4	3	3	4	0	2	1	1	2	1	1	2	3
1726	0	0	0	127	1	3	1	2	3	3	3	2	0	2	1	1	2	1	2	1	1
1727	0	0	0	128	1	1	2	1	4	4	3	2	0	2	1	1	2	4	4	1	2
1728	0	0	0	128	1	4	1	1	4	4	5	6	1	0	0	0	3	5	5	1	2
1729	0	0	0	127	1	1	1	1	4	4	4	4	1	0	1	0	3	1	1	2	4
1730	0	0	0	28	1	1	1	2	4	1	3	1	0	2	1	0	2	3	4	1	4
1731	0	0	0	27	1	3	2	1	4	1	3	2	0	2	1	1	2	2	3	2	4
1732	0	0	0	127	1	3	1	1	4	0	1	1	0	0	0	0	1	1	1	1	2
1733	0	0	0	27	1	1	2	1	4	4	3	2	0	2	1	1	2	1	2	1	3
1734	0	0	0	93	1	3	1	1	4	0	5	6	0	0	0	0	1	5	5	1	2
1735	0	0	0	124	1	3	1	1	4	0	1	1	0	0	0	0	1	5	3	2	3
1736	0	0	0	86	1	4	1	1	3	0	1	1	0	0	0	0	1	2	3	2	4
1737	0	0	0	42	1	1	1	2	3	4	1	1	0	0	0	0	1	2	5	1	4
1738	0	0	0	25	1	3	1	1	4	1	2	2	0	1	0	0	2	1	1	1	3
1739	0	0	0	85	1	3	2	2	4	0	1	2	0	0	0	0	1	1	1	2	5
1740	0	0	0	34	1	1	2	2	4	4	3	4	0	2	1	1	2	4	3	1	4
1741	0	0	0	126	1	3	1	1	4	1	3	4	0	1	0	0	2	2	2	2	4
1742	0	0	0	109	1	1	2	2	4	4	1	2	0	0	1	1	1	2	5	2	2
1743	0	0	0	38	1	1	4	2	4	4	3	6	0	2	1	0	2	4	4	1	4
1744	0	0	0	71	1	3	1	2	4	0	1	2	0	0	0	0	2	5	5	2	4
1745	0	0	0	94	1	1	4	1	1	4	5	6	2	4	0	0	4	1	5	2	1
1746	0	0	0	80	1	1	2	2	3	4	3	3	0	2	1	1	2	2	5	2	3
1747	0	0	0	54	1	3	1	1	4	3	2	1	0	1	0	0	2	1	2	1	3
1748	0	0	0	43	1	3	2	1	4	1	2	2	0	1	1	1	2	1	2	1	3
1749	0	0	0	65	1	3	1	1	4	0	1	1	0	0	0	0	1	1	1	2	5
1750	0	0	0	124	1	3	1	2	4	0	1	1	0	0	0	0	1	1	2	2	3
1751	0	0	0	64	1	1	3	2	3	4	3	4	0	2	1	1	2	2	5	2	2
1752	0	0	0	33	1	1	2	2	5	4	3	2	0	2	1	1	2	2	1	2	3
1753	0	0	0	41	1	4	1	1	4	4	1	1	0	0	0	0	1	2	2	2	4
1754	0	0	0	130	1	3	2	1	1	0	5	6	0	0	0	0	1	5	5	1	2
1755	0	0	0	118	1	3	1	2	4	1	3	4	0	2	0	0	2	2	2	1	3
1756	0	0	0	33	1	3	1	2	1	4	1	2	0	0	0	0	2	1	2	1	3
1757	0	0	0	41	1	3	2	1	4	3	3	2	0	2	1	1	2	1	5	1	2
1758	0	0	0	109	1	3	2	2	4	0	1	2	0	0	0	1	2	1	2	2	5
1759	0	0	0	38	1	1	2	2	1	4	4	6	1	1	0	1	3	1	5	1	4
1760	0	0	0	120	1	3	2	1	1	0	1	2	0	0	0	0	1	1	1	1	3
1761	0	0	0	111	1	1	2	2	4	4	3	4	0	2	1	0	2	4	3	1	5
1762	0	0	0	127	1	3	1	1	4	0	1	1	0	0	0	0	1	1	3	2	2
1763	0	0	0	25	1	3	1	2	1	0	1	1	0	0	1	0	1	1	2	1	2
1764	0	0	0	126	1	1	2	2	1	4	3	2	0	2	1	1	2	2	3	2	3
1765	0	0	0	26	1	1	2	1	4	4	4	4	1	2	1	1	3	1	3	2	3
1766	0	0	0	43	1	1	1	2	4	4	2	2	0	1	0	1	2	1	5	2	4
1767	0	0	0	29	1	3	1	1	1	3	3	1	0	2	0	0	2	2	3	2	4
1768	0	0	0	122	1	3	2	2	4	0	1	2	0	0	0	0	1	2	3	1	5
1769	0	0	0	82	1	1	4	1	1	4	4	4	1	2	1	0	3	1	1	2	3
1770	0	0	0	107	1	3	1	2	4	0	1	2	0	0	0	0	2	1	2	1	3
1771	0	0	0	131	1	3	1	2	4	0	1	1	0	0	0	0	1	1	2	1	4
1772	0	0	0	127	1	3	1	1	4	0	5	6	0	0	0	0	2	5	5	1	1
1773	0	0	0	102	1	3	3	2	4	1	2	2	0	1	1	0	2	1	2	1	3
1774	0	0	0	86	1	1	2	1	4	4	4	4	1	1	1	0	3	2	3	2	4
1775	0	0	0	88	1	1	1	2	1	4	1	1	0	0	0	0	1	1	2	2	4
1776	0	0	0	114	1	3	1	2	4	0	1	2	0	0	0	0	2	2	2	1	4
1777	0	0	0	130	1	3	1	2	4	0	1	1	0	0	0	0	1	2	2	1	3
1778	0	0	0	34	1	3	1	3	4	3	2	1	0	1	1	0	2	1	5	1	3
1779	0	0	0	33	1	2	4	1	4	1	3	4	0	1	1	0	3	5	3	2	2
1780	0	0	0	41	1	1	1	1	3	4	3	1	0	3	1	1	3	4	5	2	5
1781	0	0	0	31	1	1	3	2	4	4	5	6	1	2	1	1	3	5	5	1	1
1782	0	0	0	98	1	3	1	1	4	0	1	1	0	0	0	0	1	1	2	1	4
1783	0	0	0	126	1	3	1	1	4	0	1	1	0	0	0	0	1	1	2	1	3
1784	0	0	0	33	1	1	2	1	1	4	3	2	0	2	1	1	2	4	5	2	1
1785	0	0	0	125	1	3	1	1	4	0	5	6	0	0	0	0	2	5	5	1	1
1786	0	0	0	81	1	3	2	1	4	4	3	4	0	2	1	1	2	2	2	2	4
1787	0	0	0	95	1	4	1	2	4	4	1	1	0	0	0	0	1	1	1	1	5
1788	0	0	0	38	1	1	2	1	3	4	4	4	1	0	1	0	3	1	5	1	1
1789	0	0	0	39	1	1	3	1	1	4	3	3	0	3	1	1	3	2	5	2	3
1790	0	0	0	80	1	1	4	2	4	1	4	2	1	3	1	0	3	1	3	1	3
1791	0	0	0	35	1	1	1	2	4	4	4	4	1	3	1	0	3	1	1	1	3
1792	0	0	0	124	1	3	1	1	4	0	5	6	0	0	0	0	1	5	5	1	2
1793	0	0	0	88	1	3	1	2	1	0	1	1	0	0	0	0	1	1	5	1	3
1794	0	0	0	119	1	3	2	2	4	4	1	2	0	0	0	0	1	2	3	1	4
1795	0	0	0	125	1	3	1	1	4	0	1	1	0	0	0	0	1	3	4	2	3
1796	0	0	0	82	1	4	2	1	1	2	2	2	0	1	1	0	2	1	2	1	3
1797	0	0	0	87	1	1	3	2	1	4	3	4	0	2	1	1	3	2	2	1	3
1798	0	0	0	54	1	3	1	1	4	0	1	1	0	0	0	0	1	1	1	2	3
1799	0	0	0	54	1	4	1	2	1	4	2	3	0	0	1	0	2	5	3	1	4
1800	0	0	0	25	1	1	4	2	1	4	5	6	2	4	0	0	4	2	5	2	4
1801	0	0	0	55	1	1	1	1	1	1	3	1	0	2	1	0	2	1	2	2	4
1802	0	0	0	47	1	3	1	1	1	0	1	1	0	0	0	0	1	1	3	2	4
1803	0	0	0	40	1	1	1	1	1	4	5	4	2	0	0	0	2	1	2	2	5
1804	0	0	0	121	1	1	2	2	4	4	1	2	0	0	0	1	2	2	3	2	3
1805	0	0	0	94	1	1	1	1	1	4	4	3	1	2	1	1	3	1	5	2	2
1806	0	0	0	127	1	3	1	2	1	0	1	1	0	0	0	0	1	1	2	2	2
1807	0	0	0	45	1	3	2	1	1	0	1	2	0	0	0	0	1	1	2	2	2
1808	0	0	0	72	1	1	2	1	1	4	4	4	1	3	1	0	3	2	5	2	2
1809	0	0	0	115	1	3	1	2	3	0	1	1	0	0	0	0	1	1	1	1	3
1810	0	0	0	105	1	3	1	2	1	0	1	1	0	0	0	0	1	1	2	2	3
1811	0	0	0	94	1	3	1	1	4	0	1	1	0	0	0	0	1	2	2	1	4
1812	0	0	0	88	1	3	2	1	4	3	3	4	0	2	1	0	3	1	1	1	5
1813	0	0	0	51	1	1	2	1	4	4	3	4	0	3	1	1	3	4	4	2	3
1814	0	0	0	54	1	3	1	1	4	0	1	1	0	0	0	0	1	1	1	1	2
1815	0	0	0	127	1	4	1	2	4	0	1	1	0	0	0	0	1	1	2	1	3
1816	0	0	0	37	1	1	2	1	4	1	3	2	0	3	1	1	3	4	5	1	3
1817	0	0	0	117	1	4	1	2	4	4	1	1	0	0	0	1	1	2	2	2	5
1818	0	0	0	118	1	1	4	1	4	1	3	4	0	2	1	1	2	4	4	1	3
1819	0	0	0	51	1	3	1	2	4	0	1	1	0	0	0	0	1	2	2	1	4
1820	0	0	0	104	1	1	3	2	3	4	3	4	0	3	1	1	3	2	3	2	4
1821	0	0	0	124	1	3	1	1	4	0	1	1	0	0	0	1	1	1	2	2	3
1822	0	0	0	123	1	3	1	1	4	0	1	1	0	0	0	0	1	1	2	1	2
1823	0	0	0	54	1	3	1	1	4	0	1	1	0	0	0	0	1	1	2	1	3
1824	0	0	0	43	1	1	1	1	3	4	3	1	0	2	1	1	2	1	5	1	3
1825	0	0	0	27	1	1	2	1	1	4	4	4	1	2	1	1	3	1	5	2	2
1826	0	0	0	42	1	4	1	2	4	4	1	1	0	0	0	0	1	2	2	1	4
1827	0	0	0	42	1	3	1	1	4	2	2	2	0	1	1	0	2	1	2	1	4
1828	0	0	0	88	1	3	2	2	4	1	3	2	0	2	0	0	2	1	5	1	4
1829	0	0	0	60	1	1	4	1	4	4	3	4	0	4	1	1	2	4	5	2	3
1830	0	0	0	32	1	3	2	1	1	2	3	2	0	2	0	0	2	1	2	2	3
1831	0	0	0	127	1	3	1	1	1	0	1	1	0	0	0	0	1	1	2	1	4
1832	0	0	0	125	1	1	4	1	1	4	4	0	1	0	0	1	3	1	5	2	2
1833	0	0	0	72	1	4	1	1	4	0	1	2	0	0	0	0	2	1	1	2	4
1834	0	0	0	52	1	3	1	2	4	3	3	2	0	2	1	0	2	1	2	1	3
1835	0	0	0	69	1	1	1	2	4	3	3	1	0	3	1	1	3	1	5	1	4
1836	0	0	0	98	1	3	1	2	1	1	3	1	0	2	1	1	2	5	3	2	3
1837	0	0	0	105	1	3	1	2	4	0	1	1	0	0	0	0	1	1	2	2	4
1838	0	0	0	103	1	3	2	1	1	0	1	2	0	0	1	1	1	2	5	2	3
1839	0	0	0	38	1	4	1	1	4	0	1	2	0	0	0	0	2	1	1	1	4
1840	0	0	0	65	1	1	4	1	4	1	3	2	0	2	1	1	2	1	2	1	4
1841	0	0	0	128	1	3	1	1	1	3	3	1	0	2	1	1	2	1	3	1	1
1842	0	0	0	50	1	3	2	1	4	0	5	2	2	0	0	0	1	1	2	1	4
1843	0	0	0	126	1	3	1	1	4	0	1	1	0	0	0	0	1	1	2	1	2
1844	0	0	0	59	1	1	4	2	4	4	4	0	1	4	0	1	3	1	5	2	2
1845	0	0	0	39	1	3	1	2	4	0	1	2	0	0	0	0	2	1	2	1	5
1846	0	0	0	127	1	1	2	1	4	4	5	2	2	4	0	0	1	1	5	1	3
1847	0	0	0	108	1	4	2	1	1	4	1	2	0	0	0	0	1	1	2	2	4
1848	0	0	0	62	1	3	1	2	4	2	3	1	0	2	1	1	2	1	2	2	2
1849	0	0	0	46	1	3	2	2	4	0	1	2	0	0	1	0	1	1	2	2	5
1850	0	0	0	48	1	1	1	2	4	4	3	1	0	2	1	1	2	4	5	1	4
1851	0	0	0	131	1	1	1	2	3	4	3	4	0	0	0	1	2	1	5	1	4
1852	0	0	0	100	1	4	1	1	4	1	2	2	0	1	1	1	2	1	3	2	3
1853	0	0	0	111	1	4	2	2	3	4	1	2	0	0	0	0	1	1	3	2	2
1854	0	0	0	112	1	3	2	2	5	3	3	2	0	2	0	0	2	1	2	2	4
1855	0	0	0	124	1	3	1	2	3	0	1	1	0	0	0	0	1	1	2	2	3
1856	0	0	0	122	1	3	1	1	4	0	1	1	0	0	0	0	1	1	2	2	4
1857	0	0	0	126	1	3	1	1	4	0	5	6	0	0	0	0	1	5	5	1	1
1858	0	0	0	126	1	3	1	1	4	0	1	1	0	0	0	0	1	1	1	1	3
1859	0	0	0	55	1	3	2	2	1	0	1	2	0	0	0	0	1	1	2	1	1
1860	0	0	0	56	1	1	4	1	1	4	3	2	0	2	1	1	2	4	5	2	3
1861	0	0	0	125	1	3	1	1	4	0	1	2	0	0	1	0	2	1	2	2	3
1862	0	0	0	123	1	4	1	2	4	0	1	1	0	0	1	0	1	1	3	1	2
1863	0	0	0	28	1	4	1	2	4	4	3	4	0	0	0	0	2	1	3	2	4
1864	0	0	0	41	1	1	1	2	4	4	5	1	2	0	0	0	1	1	5	1	5
1865	0	0	0	116	1	4	2	2	4	0	1	2	0	0	0	0	2	1	3	1	4
1866	0	0	0	25	1	3	1	2	3	0	1	1	0	0	0	0	1	5	3	1	2
1867	0	0	0	25	1	1	3	2	3	4	4	4	1	0	0	1	3	2	5	2	4
1868	0	0	0	89	1	3	2	1	4	0	1	2	0	0	1	0	2	1	2	1	3
1869	0	0	0	92	1	3	1	1	4	0	1	1	0	0	0	0	1	2	3	2	4
1870	0	0	0	131	1	1	2	2	4	4	3	2	0	3	1	1	3	1	2	1	4
1871	0	0	0	123	1	2	2	1	1	0	1	2	0	0	0	0	2	5	4	2	4
1872	0	0	0	41	1	1	1	2	3	4	2	2	0	1	0	1	2	1	5	1	2
1873	0	0	0	118	1	4	1	2	4	4	5	6	0	0	0	0	1	5	5	2	1
1874	0	0	0	65	1	3	1	2	4	3	3	2	0	2	1	1	2	1	2	1	2
1875	0	0	0	125	1	4	1	2	4	0	1	2	0	0	0	1	1	5	5	1	1
1876	0	0	0	51	1	1	4	2	4	1	4	6	1	2	1	0	3	4	5	1	3
1877	0	0	0	36	1	1	1	2	4	4	4	2	1	2	1	0	3	2	2	2	3
1878	0	0	0	121	1	3	2	2	4	0	1	2	0	0	0	0	1	1	2	1	3
1879	0	0	0	81	1	3	2	1	4	0	3	4	0	0	1	1	2	5	5	2	3
1880	0	0	0	53	1	4	1	1	1	0	1	2	0	0	0	0	2	1	3	2	3
1881	0	0	0	100	1	3	1	2	1	0	1	1	0	0	0	0	1	1	2	1	4
1882	0	0	0	120	1	3	1	1	1	0	1	2	0	0	0	0	2	1	4	2	3
1883	0	0	0	122	1	3	3	1	4	0	3	4	0	0	1	1	2	1	2	2	3
1884	0	0	0	128	1	3	1	1	4	0	1	2	0	0	0	0	2	3	3	1	3
1885	0	0	0	124	1	3	3	2	4	1	2	2	0	1	1	0	2	2	3	2	2
1886	0	0	0	46	1	3	1	2	4	0	1	2	0	0	1	0	2	1	2	2	3
1887	0	0	0	120	1	1	1	1	1	4	1	1	0	0	1	1	1	1	3	2	4
1888	0	0	0	43	1	1	1	1	4	2	3	1	0	2	1	1	2	5	5	2	3
1889	0	0	0	25	1	1	3	2	1	4	4	4	1	3	1	0	3	1	3	1	2
1890	0	0	0	104	1	3	1	2	3	0	1	2	0	0	0	0	1	1	3	2	3
1891	0	0	0	39	1	1	2	1	4	4	3	3	0	2	1	1	2	2	5	2	3
1892	0	0	0	31	1	1	1	1	1	4	5	6	2	4	0	0	4	2	5	2	5
1893	0	0	0	58	1	1	2	1	3	4	4	4	1	0	1	1	3	1	5	1	2
1894	0	0	0	24	1	3	1	1	1	0	1	1	0	0	0	0	1	5	2	2	4
1895	0	0	0	29	1	1	1	2	4	4	4	1	1	3	1	1	3	1	5	1	2
1896	0	0	0	126	1	3	1	2	4	0	1	2	0	0	0	0	2	1	1	1	4
1897	0	0	0	58	1	3	1	2	3	0	1	1	0	0	0	0	1	1	2	1	2
1898	0	0	0	43	1	3	2	1	4	1	2	2	0	1	1	0	2	1	3	2	4
1899	0	0	0	29	1	3	1	2	4	2	2	1	0	1	1	0	2	1	2	2	3
1900	0	0	0	38	1	3	1	1	1	0	1	2	0	0	0	0	2	1	3	2	3
1901	0	0	0	73	1	1	1	2	3	4	1	1	0	0	0	1	1	1	5	1	4
1902	0	0	0	124	1	3	4	1	1	0	1	2	0	0	1	0	2	1	2	2	4
1903	0	0	0	30	1	1	2	1	4	4	4	4	1	0	1	0	3	1	3	1	1
1904	0	0	0	27	1	4	1	1	4	0	1	1	0	0	0	0	1	1	1	1	3
1905	0	0	0	120	1	4	1	2	1	4	1	1	0	0	0	0	1	2	2	2	4
1906	0	0	0	26	1	3	2	1	4	0	2	3	0	0	0	0	2	1	3	2	4
1907	0	0	0	61	1	1	4	1	4	4	4	0	1	2	1	0	3	4	5	2	2
1908	0	0	0	117	1	3	2	1	1	0	1	2	0	0	0	0	1	2	3	2	4
1909	0	0	0	65	1	1	3	2	4	4	3	4	0	2	1	1	2	2	3	1	4
1910	0	0	0	121	1	3	1	1	4	0	1	1	0	0	0	0	1	1	2	2	4
1911	0	0	0	122	1	4	1	1	4	4	1	1	0	0	0	0	1	1	5	1	2
1912	0	0	0	51	1	3	1	1	4	1	2	1	0	1	0	0	2	1	2	1	5
1913	0	0	0	39	1	3	2	1	4	0	2	3	0	0	1	1	2	2	3	1	3
1914	0	0	0	120	1	3	2	1	1	0	1	2	0	0	1	0	2	1	1	2	3
1915	0	0	0	122	1	4	1	1	4	0	1	1	0	0	0	0	1	1	2	1	4
1916	0	0	0	41	1	3	1	2	4	3	3	1	0	2	1	0	2	1	3	1	5
1917	0	0	0	120	1	3	1	1	4	0	1	1	0	0	0	0	1	1	1	2	2
1918	0	0	0	53	1	3	1	2	4	0	5	6	0	0	0	0	1	5	2	2	3
1919	0	0	0	32	1	1	4	1	4	4	4	6	1	3	0	1	3	1	5	2	3
1920	0	0	0	57	1	1	1	2	3	4	1	1	0	0	1	1	1	1	5	1	2
1921	0	0	0	122	1	1	2	1	1	4	4	2	1	0	0	1	3	1	5	1	3
1922	0	0	0	27	1	3	2	1	4	0	1	2	0	0	0	0	2	1	2	2	4
1923	0	0	0	109	1	3	1	1	4	0	1	1	0	0	1	0	1	2	2	2	3
1924	0	0	0	122	1	3	4	1	4	0	5	6	0	0	1	0	1	5	3	2	3
1925	0	0	0	26	1	1	2	2	4	4	4	2	1	1	1	0	3	1	2	1	5
1926	0	0	0	43	1	1	1	2	1	4	3	4	0	0	1	0	2	1	3	1	3
1927	0	0	0	51	1	1	2	1	1	4	4	4	1	2	1	1	3	1	5	1	2
1928	0	0	0	31	1	1	4	1	4	1	3	4	0	3	1	1	3	2	4	2	3
1929	0	0	0	96	1	4	2	2	3	4	1	2	0	0	0	0	1	2	3	1	2
1930	0	0	0	120	1	1	4	1	4	4	4	4	1	0	1	0	3	4	5	2	4
1931	0	0	0	120	1	1	2	1	1	1	3	2	0	3	1	1	3	1	5	2	3
1932	0	0	0	68	1	1	1	1	4	4	1	1	0	0	0	0	1	1	2	1	3
1933	0	0	0	120	1	3	1	1	1	0	1	1	0	0	0	0	1	1	1	1	3
1934	0	0	0	27	1	1	1	2	3	4	1	1	0	0	0	1	1	1	1	1	3
1935	0	0	0	45	1	3	4	1	3	4	2	3	0	0	0	0	2	2	5	2	3
1936	0	0	0	121	1	1	4	2	3	4	4	6	1	2	0	0	3	1	5	1	3
1937	0	0	0	56	1	1	4	1	1	4	3	4	0	0	0	0	3	1	5	1	4
1938	0	0	0	130	1	3	1	2	4	0	5	6	0	0	0	0	1	5	1	1	2
1939	0	0	0	37	1	1	2	2	4	4	4	2	1	0	0	0	3	4	5	2	4
1940	0	0	0	25	1	1	3	2	4	4	4	2	1	2	1	0	3	2	1	2	3
1941	0	0	0	42	1	3	2	1	4	4	1	2	0	0	1	0	2	1	3	2	3
1942	0	0	0	65	1	3	1	1	1	0	1	1	0	0	0	0	1	1	1	1	2
1943	0	0	0	76	1	1	4	1	4	4	3	2	0	3	0	0	3	1	5	2	4
1944	0	0	0	44	1	3	1	2	4	0	1	1	0	0	0	0	1	1	2	1	2
1945	0	0	0	130	1	3	1	2	4	0	1	1	0	0	1	0	1	1	3	1	1
1946	0	0	0	123	1	3	1	1	4	0	1	2	0	0	1	0	1	1	1	2	4
1947	0	0	0	38	1	2	2	2	4	2	2	2	0	1	1	1	2	2	2	2	2
1948	0	0	0	125	1	3	1	1	4	0	1	1	0	0	1	0	1	2	3	1	2
1949	0	0	0	59	1	3	1	2	4	2	3	2	0	2	1	0	2	1	1	1	4
1950	0	0	0	121	1	3	1	2	4	0	1	1	0	0	0	0	1	1	1	1	5
1951	0	0	0	129	1	3	1	1	1	0	1	1	0	0	0	0	1	1	2	2	3
1952	0	0	0	73	1	3	1	2	4	0	1	1	0	0	0	0	1	2	2	2	4
1953	0	0	0	60	1	1	4	1	1	4	4	4	1	3	1	0	3	1	5	1	4
1954	0	0	0	120	1	3	1	2	4	0	1	1	0	0	0	0	1	1	5	1	3
1955	0	0	0	121	1	3	1	2	1	4	1	1	0	0	0	0	1	1	5	1	3
1956	0	0	0	104	1	1	2	2	3	2	5	6	0	2	1	1	2	5	5	2	4
1957	0	0	0	47	1	1	4	2	3	4	4	4	1	2	0	1	3	4	5	2	3
1958	0	0	0	36	1	4	1	2	4	0	1	1	0	0	0	0	1	1	3	2	4
1959	0	0	0	118	1	3	1	1	4	0	1	1	0	0	0	0	1	5	2	2	1
1960	0	0	0	45	1	3	2	1	4	0	2	3	0	0	0	0	2	2	2	2	3
1961	0	0	0	25	1	1	3	1	1	4	4	6	1	2	1	0	3	1	5	2	3
1962	0	0	0	81	1	1	4	1	1	4	4	3	1	0	1	0	3	1	5	2	3
1963	0	0	0	116	1	3	1	1	1	0	1	2	0	0	0	0	2	1	2	1	4
1964	0	0	0	74	1	3	1	1	4	1	3	3	0	1	0	0	2	2	3	2	3
1965	0	0	0	124	1	3	2	1	1	0	1	2	0	0	0	0	2	2	3	2	4
1966	0	0	0	59	1	1	2	1	4	4	3	2	0	2	1	0	2	1	2	2	4
1967	0	0	0	100	1	3	1	1	1	0	2	3	0	0	0	0	2	2	2	2	4
1968	0	0	0	97	1	1	1	1	3	4	3	1	0	2	1	1	2	1	5	2	4
1969	0	0	0	64	1	1	1	2	4	4	3	4	0	2	1	1	2	1	2	2	4
1970	0	0	0	85	1	3	1	2	4	0	3	4	0	2	1	1	2	2	5	2	3
1971	0	0	0	118	1	1	1	1	4	4	5	6	0	0	0	0	1	5	5	1	4
1972	0	0	0	64	1	3	1	1	4	0	1	1	0	0	0	0	1	1	3	2	2
1973	0	0	0	28	1	3	3	2	4	1	2	2	0	1	0	0	2	1	5	2	3
1974	0	0	0	101	1	3	2	1	4	4	4	3	1	0	0	0	3	5	1	2	1
1975	0	0	0	24	1	1	4	2	4	4	3	4	0	0	1	0	3	1	5	1	3
1976	0	0	0	29	1	1	4	1	4	4	4	6	1	2	1	0	3	1	5	2	4
1977	0	0	0	73	1	4	1	1	4	4	1	1	0	0	0	0	1	5	5	2	4
1978	0	0	0	121	1	1	2	1	3	4	3	4	0	1	1	0	2	2	5	2	4
1979	0	0	0	24	1	4	1	1	4	4	3	4	0	0	1	1	3	4	3	2	4
1980	0	0	0	128	1	3	1	1	4	0	4	1	1	0	0	0	3	1	2	1	4
1981	0	0	0	48	1	1	4	1	4	4	5	6	2	4	1	1	4	1	5	2	4
1982	0	0	0	125	1	1	4	2	4	4	5	6	0	1	1	0	2	2	2	2	4
1983	0	0	0	73	1	4	1	2	4	0	1	1	0	0	0	0	1	1	5	1	3
1984	0	0	0	39	1	1	4	2	1	4	4	2	1	0	1	0	3	1	2	1	4
1985	0	0	0	120	1	3	1	1	1	0	1	1	0	0	0	0	1	2	3	2	3
1986	0	0	0	32	1	1	4	1	4	4	4	4	1	2	1	1	3	1	5	1	1
1987	0	0	0	115	1	3	2	2	4	0	1	2	0	0	0	0	1	2	3	1	4
1988	0	0	0	34	1	1	4	1	4	4	4	2	1	3	1	0	3	1	5	1	1
1989	0	0	0	40	1	1	2	2	3	4	4	4	1	0	1	0	3	1	5	1	4
1990	0	0	0	114	1	3	1	2	4	0	1	1	0	0	0	0	1	2	2	1	4
1991	0	0	0	74	1	3	4	1	4	0	5	6	0	0	0	0	1	5	2	1	4
1992	0	0	0	55	1	1	4	1	1	4	4	4	1	0	1	0	3	1	5	1	2
1993	0	0	0	122	1	3	1	2	4	1	3	1	0	2	1	1	2	1	2	1	3
1994	0	0	0	36	1	1	2	1	4	4	1	2	0	0	0	0	1	1	5	2	2
1995	0	0	0	39	1	4	4	2	4	4	5	6	0	0	0	0	1	1	5	1	5
1996	0	0	0	49	1	1	1	2	4	4	1	1	0	0	0	0	1	1	5	2	5
1997	0	0	0	130	1	3	1	2	3	0	1	1	0	0	0	1	1	5	1	2	1
1998	0	0	0	46	1	1	1	1	4	4	4	1	1	0	1	1	3	1	2	2	2
1999	0	0	0	41	1	1	4	1	4	4	3	4	0	4	1	0	3	1	2	1	2
[truncated: 40,454 more rows]
